# Supplementary material for: N′-[(1E)-1-(4-Chloro­phen­yl)ethyl­idene]formohydrazide
Source: Acta Crystallogr Sect E Struct Rep Online. 2009 Sep 19;65(Pt 10):o2494. doi: 10.1107/S1600536809037143 (PMC2970209; doi:10.1107/S1600536809037143)
Supplement: Supplementary file 1 [file e-65-o2494-sup1.cif]

##############################################################################
###                                                                        ###
###        Electronic paper (Acta Crystallographica Section E)             ###
###                                                                        ###
##############################################################################
#                                                                            #
# This CIF contains the data in a paper accepted for publication in Acta     #
# Crystallographica Section E. It conforms to the requirements of Notes      #
# for Authors for Section E, and has been peer reviewed under the auspices   #
# of the IUCr Commission on Journals.                                        #
#                                                                            #
# Full details of the Crystallographic Information File format               #
# are given in the paper "The Crystallographic Information File (CIF):       #
# a New Standard Archive File for Crystallography" by S. R. Hall, F. H.      #
# Allen and I. D. Brown [Acta Cryst. (1991), A47, 655-685].                  #
#                                                                            #
# The current version of the core CIF dictionary is obtainable from          #
# ftp://ftp.iucr.org/pub/cif_core.dic. The current version number is 2.4.    #
#                                                                            #
# Software is freely available for graphical display of the structure(s) in  #
# this CIF.  For information consult the CIF home page http://www.iucr.org/  #
# cif/home.html                                                              #
#                                                                            #
# This file may be used for bona fide research purposes within the           #
# scientific community so long as proper attribution is given to the journal # 
# article from which it was obtained.                                        #
#                                                                            #
##############################################################################
                                             
data_global
_audit_creation_method     ?
_journal_date_recd_electronic     2009-09-05
_journal_date_accepted     2009-09-14
_journal_name_full     'Acta Crystallographica, Section E'
_journal_year     2009
_journal_volume     65
_journal_issue     10
_journal_page_first     o2494
_journal_page_last     o2494
_journal_paper_category     QO
_journal_coeditor_code     BQ2157
_publ_contact_author
;
Muhammad Nawaz Tahir
University of Sargodha
Department of Physics
Sargodha
Pakistan
;
_publ_contact_author_email     'dmntahir_uos@yahoo.com'
_publ_contact_author_fax     '0092 48 32 22 121'
_publ_contact_author_phone     '0092 48 92 30 914'
_publ_section_title
;
<i>N</i>'-[(1<i>E</i>)-1-(4-Chlorophenyl)ethylidene]formohydrazide
;
loop_
    _publ_author_name
    _publ_author_address
    'Zahid Shafiq'
;
Department of Chemistry
Bahauddin Zakariya University
Multan-60800
Pakistan
;
    'Muhammad Yaqub'
;
Department of Chemistry
Bahauddin Zakariya University
Multan-60800
Pakistan
;
    'Tahir, M. Nawaz'
;
Department of Physics
University of Sargodha
Sargodha
Pakistan
;
    'Mian Hasnain Nawaz'
;
Department of Chemistry
Bahauddin Zakariya University
Multan-60800
Pakistan
;
    'Iqbal, M. Saeed'
;
Department of Chemistry
Government College University
Lahore
Pakistan
;
data_I
_audit_creation_method     SHELXL97
_chemical_name_systematic
;
<i>N</i>'-[(1<i>E</i>)-1-(4-Chlorophenyl)ethylidene]formohydrazide
;
_chemical_name_common     ?
_chemical_formula_moiety     'C9 H9 Cl N2 O'
_chemical_formula_sum     'C9 H9 Cl N2 O'
_chemical_formula_iupac     'C9 H9 Cl N2 O'
_chemical_formula_weight     196.63
_symmetry_cell_setting     monoclinic
_symmetry_space_group_name_H-M     'P 21/c'
_symmetry_space_group_name_Hall     '-P 2ybc'
loop_
    _symmetry_equiv_pos_site_id
    _symmetry_equiv_pos_as_xyz
    1 x,y,z
    2 -x,1/2+y,1/2-z
    3 -x,-y,-z
    4 x,1/2-y,1/2+z
_cell_length_a     5.9373(5)
_cell_length_b     6.2178(4)
_cell_length_c     25.3495(18)
_cell_angle_alpha     90
_cell_angle_beta     93.900(4)
_cell_angle_gamma     90
_cell_volume     933.66(12)
_cell_formula_units_Z     4
_cell_measurement_reflns_used     1864
_cell_measurement_theta_min     2.28
_cell_measurement_theta_max     27.95
_cell_measurement_temperature     296(2)
_exptl_crystal_description     prismatic
_exptl_crystal_colour     Colorless
_exptl_crystal_size_max     0.25
_exptl_crystal_size_mid     0.22
_exptl_crystal_size_min     0.18
_exptl_crystal_density_diffrn     1.399
_exptl_crystal_density_meas     ?
_exptl_crystal_density_method     'not measured'
_exptl_crystal_F_000     408
_exptl_absorpt_coefficient_mu     0.368
_exptl_absorpt_correction_type     multi-scan
_exptl_absorpt_process_details     '(SADABS; Bruker, 2005)'
_exptl_absorpt_correction_T_min     0.914
_exptl_absorpt_correction_T_max     0.940
_exptl_special_details
;
;
_diffrn_ambient_temperature     296(2)
_diffrn_radiation_type     MoK\a
_diffrn_radiation_wavelength     0.71073
_diffrn_radiation_source     'fine-focus sealed tube'
_diffrn_radiation_monochromator     graphite
_diffrn_measurement_device_type     'Bruker Kappa APEXII CCD'
_diffrn_measurement_method     \w
_diffrn_detector_area_resol_mean     7.40
_diffrn_reflns_number     9690
_diffrn_reflns_av_R_equivalents     0.0248
_diffrn_reflns_av_sigmaI/netI     0.0312
_diffrn_reflns_theta_min     3.22
_diffrn_reflns_theta_max     28.30
_diffrn_reflns_theta_full     28.30
_diffrn_measured_fraction_theta_max     0.997
_diffrn_measured_fraction_theta_full     0.997
_diffrn_reflns_limit_h_min     -7
_diffrn_reflns_limit_h_max     7
_diffrn_reflns_limit_k_min     -8
_diffrn_reflns_limit_k_max     8
_diffrn_reflns_limit_l_min     -33
_diffrn_reflns_limit_l_max     32
_diffrn_standards_number     0
_diffrn_standards_interval_count     ?
_diffrn_standards_interval_time     ?
_diffrn_standards_decay_%     ?
_refine_special_details
;
Refinement of <i>F</i>^2^ against ALL reflections. The weighted <i>R</i>-factor
<i>wR</i> and goodness of fit <i>S</i> are based on <i>F</i>^2^, conventional
<i>R</i>-factors <i>R</i> are based on <i>F</i>, with <i>F</i> set to zero for
negative <i>F</i>^2^. The threshold expression of <i>F</i>^2^ >
\s(<i>F</i>^2^) is used only for calculating <i>R</i>-factors(gt) <i>etc</i>.
and is not relevant to the choice of reflections for refinement.
<i>R</i>-factors based on <i>F</i>^2^ are statistically about twice as large
as those based on <i>F</i>, and <i>R</i>- factors based on ALL data will be
even larger.
;
_reflns_number_total     2311
_reflns_number_gt     1426
_reflns_threshold_expression     I>2\s(I)
_refine_ls_structure_factor_coef     Fsqd
_refine_ls_matrix_type     full
_refine_ls_R_factor_all     0.0894
_refine_ls_R_factor_gt     0.0503
_refine_ls_wR_factor_gt     0.1278
_refine_ls_wR_factor_ref     0.1496
_refine_ls_goodness_of_fit_ref     1.049
_refine_ls_restrained_S_all     1.049
_refine_ls_number_reflns     2311
_refine_ls_number_parameters     119
_refine_ls_number_restraints     0
_refine_ls_hydrogen_treatment     constr
_refine_ls_weighting_scheme     calc
_refine_ls_weighting_details
         'calc w=1/[\s^2^(Fo^2^)+(0.0631P)^2^+0.2896P] where P=(Fo^2^+2Fc^2^)/3'
_atom_sites_solution_hydrogens     geom
_atom_sites_solution_primary     direct
_atom_sites_solution_secondary     difmap
_refine_ls_shift/su_max     0.000
_refine_ls_shift/su_mean     0.000
_refine_diff_density_max     0.261
_refine_diff_density_min     -0.200
loop_
    _atom_type_symbol
    _atom_type_description
    _atom_type_scat_dispersion_real
    _atom_type_scat_dispersion_imag
    _atom_type_scat_source
    O O 0.0106 0.0060 'International Tables Vol C Tables 4.2.6.8 and 6.1.1.4'
    N N 0.0061 0.0033 'International Tables Vol C Tables 4.2.6.8 and 6.1.1.4'
    Cl Cl 0.1484 0.1585 'International Tables Vol C Tables 4.2.6.8 and 6.1.1.4'
    H H 0.0000 0.0000 'International Tables Vol C Tables 4.2.6.8 and 6.1.1.4'
    C C 0.0033 0.0016 'International Tables Vol C Tables 4.2.6.8 and 6.1.1.4'
_computing_data_collection     'APEX2 (Bruker, 2007)'
_computing_cell_refinement     'SAINT (Bruker, 2007)'
_computing_data_reduction     'SAINT (Bruker, 2007)'
_computing_structure_solution     'SHELXS97 (Sheldrick, 2008)'
_computing_structure_refinement     'SHELXL97 (Sheldrick, 2008)'
_computing_molecular_graphics
                  'ORTEP-3 for Windows (Farrugia, 1997) and PLATON (Spek, 2009)'
_computing_publication_material
;
WinGX (Farrugia, 1999) and PLATON (Spek, 2009)
;
loop_
    _atom_site_type_symbol
    _atom_site_label
    _atom_site_fract_x
    _atom_site_fract_y
    _atom_site_fract_z
    _atom_site_U_iso_or_equiv
    _atom_site_thermal_displace_type
    _atom_site_calc_flag
    _atom_site_refinement_flags
    _atom_site_occupancy
    Cl Cl1 0.38204(13) 1.27773(12) 0.21878(3) 0.0806(3) Uani . . 1.000
    O O1 0.2494(3) 0.0349(3) -0.03180(7) 0.0740(7) Uani . . 1.000
    N N1 0.1941(3) 0.4376(3) 0.06100(7) 0.0500(6) Uani . . 1.000
    N N2 0.1350(3) 0.2578(3) 0.03140(7) 0.0536(7) Uani . . 1.000
    C C1 0.1329(3) 0.6969(3) 0.12510(8) 0.0447(7) Uani . . 1.000
    C C2 0.0192(4) 0.7732(4) 0.16716(9) 0.0611(9) Uani . . 1.000
    C C3 0.0928(4) 0.9511(4) 0.19580(10) 0.0654(9) Uani . . 1.000
    C C4 0.2836(4) 1.0560(4) 0.18273(9) 0.0523(8) Uani . . 1.000
    C C5 0.3992(4) 0.9858(4) 0.14095(10) 0.0622(9) Uani . . 1.000
    C C6 0.3239(4) 0.8092(4) 0.11281(9) 0.0593(8) Uani . . 1.000
    C C7 0.0599(4) 0.5018(3) 0.09485(8) 0.0481(7) Uani . . 1.000
    C C8 -0.1579(4) 0.3947(4) 0.10580(11) 0.0743(10) Uani . . 1.000
    C C9 0.2786(4) 0.1908(4) -0.00268(10) 0.0623(9) Uani . . 1.000
    H H2 -0.11039 0.70239 0.17636 0.0733 Uiso . . 1.000
    H H2A 0.00968 0.19185 0.03497 0.0644 Uiso . . 1.000
    H H3 0.01322 0.99959 0.22383 0.0785 Uiso . . 1.000
    H H5 0.52814 1.05794 0.13180 0.0746 Uiso . . 1.000
    H H6 0.40342 0.76308 0.08454 0.0712 Uiso . . 1.000
    H H9 0.41191 0.26791 -0.00468 0.0747 Uiso . . 1.000
    H H81 -0.13024 0.24613 0.11431 0.1115 Uiso . . 1.000
    H H82 -0.26116 0.40444 0.07507 0.1115 Uiso . . 1.000
    H H83 -0.22185 0.46470 0.13504 0.1115 Uiso . . 1.000
loop_
    _atom_site_aniso_label
    _atom_site_aniso_U_11
    _atom_site_aniso_U_22
    _atom_site_aniso_U_33
    _atom_site_aniso_U_12
    _atom_site_aniso_U_13
    _atom_site_aniso_U_23
    Cl1 0.0897(6) 0.0672(5) 0.0858(5) -0.0185(3) 0.0123(4) -0.0250(3)
    O1 0.0641(12) 0.0777(12) 0.0818(12) -0.0196(9) 0.0177(9) -0.0322(10)
    N1 0.0503(11) 0.0477(10) 0.0521(10) -0.0062(8) 0.0042(8) -0.0047(8)
    N2 0.0498(11) 0.0522(12) 0.0592(12) -0.0094(9) 0.0059(9) -0.0090(9)
    C1 0.0426(12) 0.0427(11) 0.0491(12) -0.0028(9) 0.0055(9) 0.0032(9)
    C2 0.0555(15) 0.0653(15) 0.0647(15) -0.0166(12) 0.0207(11) -0.0094(11)
    C3 0.0656(17) 0.0681(16) 0.0649(15) -0.0096(13) 0.0224(12) -0.0138(12)
    C4 0.0548(14) 0.0467(12) 0.0553(13) -0.0031(10) 0.0032(10) -0.0035(9)
    C5 0.0566(15) 0.0567(14) 0.0756(16) -0.0178(11) 0.0215(12) -0.0066(12)
    C6 0.0558(14) 0.0593(14) 0.0658(14) -0.0143(11) 0.0252(11) -0.0120(11)
    C7 0.0454(12) 0.0467(12) 0.0524(12) -0.0047(10) 0.0048(10) 0.0036(9)
    C8 0.0589(16) 0.0718(18) 0.0944(19) -0.0237(13) 0.0209(14) -0.0215(14)
    C9 0.0531(15) 0.0669(16) 0.0677(16) -0.0143(12) 0.0107(12) -0.0152(12)
_geom_special_details
;
Bond distances, angles <i>etc</i>. have been calculated using the rounded
fractional coordinates. All su's are estimated from the variances of the
(full) variance-covariance matrix. The cell e.s.d.'s are taken into account in
the estimation of distances, angles and torsion angles
;
loop_
    _geom_bond_atom_site_label_1
    _geom_bond_atom_site_label_2
    _geom_bond_site_symmetry_1
    _geom_bond_site_symmetry_2
    _geom_bond_distance
    _geom_bond_publ_flag
    Cl1 C4 . . 1.733(3) no
    O1 C9 . . 1.224(3) no
    N1 N2 . . 1.379(3) no
    N1 C7 . . 1.274(3) no
    N2 C9 . . 1.322(3) no
    N2 H2A . . 0.8600 no
    C1 C2 . . 1.384(3) no
    C1 C7 . . 1.484(3) no
    C1 C6 . . 1.385(3) no
    C2 C3 . . 1.378(3) no
    C3 C4 . . 1.367(3) no
    C4 C5 . . 1.372(3) no
    C5 C6 . . 1.368(3) no
    C7 C8 . . 1.497(3) no
    C2 H2 . . 0.9300 no
    C3 H3 . . 0.9300 no
    C5 H5 . . 0.9300 no
    C6 H6 . . 0.9300 no
    C8 H81 . . 0.9600 no
    C8 H82 . . 0.9600 no
    C8 H83 . . 0.9600 no
    C9 H9 . . 0.9300 no
loop_
    _geom_contact_atom_site_label_1
    _geom_contact_atom_site_label_2
    _geom_contact_distance
    _geom_contact_site_symmetry_1
    _geom_contact_site_symmetry_2
    _geom_contact_publ_flag
    Cl1 C4 3.535(2) . 2_655 no
    O1 N2 2.920(3) . 3_555 no
    O1 C8 3.288(3) . 3_555 no
    O1 C9 3.202(3) . 3_655 no
    O1 H2A 2.0800 . 3_555 no
    O1 H6 2.8300 . 3_665 no
    O1 H9 2.8600 . 3_655 no
    O1 H81 2.7800 . 3_555 no
    N2 O1 2.920(3) . 3_555 no
    N1 H6 2.4300 . . no
    N2 H81 2.7100 . . no
    N2 H82 2.8200 . . no
    C4 Cl1 3.535(2) . 2_645 no
    C7 C9 3.537(3) . 3_565 no
    C8 O1 3.288(3) . 3_555 no
    C9 O1 3.202(3) . 3_655 no
    C9 C9 3.537(3) . 3_655 no
    C9 C7 3.537(3) . 3_565 no
    C2 H83 2.5000 . . no
    C3 H81 3.0000 . 1_565 no
    C8 H2A 2.4600 . . no
    C8 H5 2.9100 . 1_445 no
    C8 H2 2.6200 . . no
    C9 H2A 3.0100 . 3_555 no
    C9 H6 2.9100 . 3_665 no
    H2 C8 2.6200 . . no
    H2 H83 1.9000 . . no
    H2A C8 2.4600 . . no
    H2A H81 2.2500 . . no
    H2A H82 2.3600 . . no
    H2A O1 2.0800 . 3_555 no
    H2A C9 3.0100 . 3_555 no
    H5 C8 2.9100 . 1_665 no
    H5 H81 2.4100 . 1_665 no
    H6 N1 2.4300 . . no
    H6 O1 2.8300 . 3_665 no
    H6 C9 2.9100 . 3_665 no
    H6 H9 2.3700 . 3_665 no
    H9 O1 2.8600 . 3_655 no
    H9 H6 2.3700 . 3_665 no
    H81 N2 2.7100 . . no
    H81 C3 3.0000 . 1_545 no
    H81 H2A 2.2500 . . no
    H81 H5 2.4100 . 1_445 no
    H81 O1 2.7800 . 3_555 no
    H82 N2 2.8200 . . no
    H82 H2A 2.3600 . . no
    H83 C2 2.5000 . . no
    H83 H2 1.9000 . . no
loop_
    _geom_angle_atom_site_label_1
    _geom_angle_atom_site_label_2
    _geom_angle_atom_site_label_3
    _geom_angle_site_symmetry_1
    _geom_angle_site_symmetry_2
    _geom_angle_site_symmetry_3
    _geom_angle
    _geom_angle_publ_flag
    N2 N1 C7 . . . 118.23(18) no
    N1 N2 C9 . . . 117.37(18) no
    C9 N2 H2A . . . 121.00 no
    N1 N2 H2A . . . 121.00 no
    C6 C1 C7 . . . 120.71(19) no
    C2 C1 C7 . . . 122.53(18) no
    C2 C1 C6 . . . 116.75(19) no
    C1 C2 C3 . . . 121.8(2) no
    C2 C3 C4 . . . 119.6(2) no
    Cl1 C4 C5 . . . 119.44(19) no
    Cl1 C4 C3 . . . 120.45(19) no
    C3 C4 C5 . . . 120.1(2) no
    C4 C5 C6 . . . 119.7(2) no
    C1 C6 C5 . . . 122.1(2) no
    N1 C7 C1 . . . 115.47(19) no
    N1 C7 C8 . . . 124.97(19) no
    C1 C7 C8 . . . 119.56(19) no
    O1 C9 N2 . . . 124.9(2) no
    C1 C2 H2 . . . 119.00 no
    C3 C2 H2 . . . 119.00 no
    C2 C3 H3 . . . 120.00 no
    C4 C3 H3 . . . 120.00 no
    C4 C5 H5 . . . 120.00 no
    C6 C5 H5 . . . 120.00 no
    C1 C6 H6 . . . 119.00 no
    C5 C6 H6 . . . 119.00 no
    C7 C8 H81 . . . 109.00 no
    C7 C8 H82 . . . 109.00 no
    C7 C8 H83 . . . 109.00 no
    H81 C8 H82 . . . 109.00 no
    H81 C8 H83 . . . 109.00 no
    H82 C8 H83 . . . 109.00 no
    O1 C9 H9 . . . 118.00 no
    N2 C9 H9 . . . 118.00 no
loop_
    _geom_torsion_atom_site_label_1
    _geom_torsion_atom_site_label_2
    _geom_torsion_atom_site_label_3
    _geom_torsion_atom_site_label_4
    _geom_torsion_site_symmetry_1
    _geom_torsion_site_symmetry_2
    _geom_torsion_site_symmetry_3
    _geom_torsion_site_symmetry_4
    _geom_torsion
    _geom_torsion_publ_flag
    C7 N1 N2 C9 . . . . -178.5(2) no
    N2 N1 C7 C8 . . . . 1.0(3) no
    N2 N1 C7 C1 . . . . -179.61(17) no
    N1 N2 C9 O1 . . . . -179.6(2) no
    C2 C1 C6 C5 . . . . 0.6(3) no
    C7 C1 C6 C5 . . . . -178.0(2) no
    C2 C1 C7 C8 . . . . 6.7(3) no
    C6 C1 C7 N1 . . . . 5.9(3) no
    C2 C1 C7 N1 . . . . -172.7(2) no
    C6 C1 C2 C3 . . . . -0.5(3) no
    C7 C1 C2 C3 . . . . 178.1(2) no
    C6 C1 C7 C8 . . . . -174.7(2) no
    C1 C2 C3 C4 . . . . -0.2(4) no
    C2 C3 C4 C5 . . . . 0.8(4) no
    C2 C3 C4 Cl1 . . . . -179.02(19) no
    Cl1 C4 C5 C6 . . . . 179.14(19) no
    C3 C4 C5 C6 . . . . -0.7(4) no
    C4 C5 C6 C1 . . . . -0.1(4) no
loop_
    _geom_hbond_atom_site_label_D
    _geom_hbond_atom_site_label_H
    _geom_hbond_atom_site_label_A
    _geom_hbond_site_symmetry_A
    _geom_hbond_distance_DH
    _geom_hbond_distance_HA
    _geom_hbond_distance_DA
    _geom_hbond_angle_DHA
    _geom_hbond_publ_flag
    N2 H2A O1 3_555 0.8600 2.0800 2.920(3) 164.00 yes
