# Supplementary material for: N′-[(1E)-1-(4-Chloro­phen­yl)ethyl­idene]formohydrazide
Source: Acta Crystallogr Sect E Struct Rep Online. 2009 Sep 19;65(Pt 10):o2494. doi: 10.1107/S1600536809037143 (PMC2970209; doi:10.1107/S1600536809037143)
Supplement: Supplementary file 2 [file e-65-o2494-Isup2.hkl]

#
# h,k,l, Fc-squared, Fo-squared, sigma(Fo-squared) and status flag
#
data_I
_shelx_title ' MHN12_0m in P2(1)/c'
_shelx_refln_list_code          4
_shelx_F_calc_maximum      151.46
_exptl_crystal_F_000       408.00
_reflns_d_resolution_high  0.7497
 
loop_
 _symmetry_equiv_pos_as_xyz
 'x, y, z'
 '-x, y+1/2, -z+1/2'
 '-x, -y, -z'
 'x, -y-1/2, z-1/2'
 
_cell_length_a     5.9373
_cell_length_b     6.2178
_cell_length_c    25.3495
_cell_angle_alpha  90.000
_cell_angle_beta   93.900
_cell_angle_gamma  90.000
 
_shelx_F_squared_multiplier     1.000
 
loop_
 _refln_index_h
 _refln_index_k
 _refln_index_l
 _refln_F_squared_calc
 _refln_F_squared_meas
 _refln_F_squared_sigma
 _refln_observed_status
   1   0   0     1033.91     1116.72     12.86 o
   2   0   0     1360.88     1504.67     17.53 o
   3   0   0      155.29      160.28      7.54 o
   4   0   0      364.90      384.28     10.14 o
   5   0   0       10.36        3.17      3.08 o
   6   0   0        3.13        0.60      4.11 o
   7   0   0       15.64       11.69      5.85 o
   1   1   0     1916.98     1863.57     14.64 o
   2   1   0     1497.47     1640.92     17.35 o
   3   1   0        4.88       -1.15      1.15 o
   4   1   0       54.13       58.44      3.28 o
   5   1   0        0.01       -2.19      2.19 o
   6   1   0       10.64       13.04      4.03 o
   7   1   0       18.93       20.40      4.41 o
   0   2   0      586.71      513.99      9.89 o
   1   2   0      358.16      359.07      3.56 o
   2   2   0      272.19      270.07      3.56 o
   3   2   0      139.94      103.41      2.10 o
   4   2   0      461.74      453.87      7.53 o
   5   2   0        3.27        4.60      2.43 o
   6   2   0       43.61       46.50      4.16 o
   7   2   0       19.66       15.66      6.02 o
   1   3   0       58.98       45.75      1.80 o
   2   3   0      112.58       88.40      2.20 o
   3   3   0      713.84      756.10      9.12 o
   4   3   0       30.66       34.79      2.82 o
   5   3   0       38.89       38.48      3.34 o
   6   3   0        1.24        3.90      3.54 o
   7   3   0       10.00        8.46      5.58 o
   0   4   0     2431.60     2458.30     52.88 o
   1   4   0        5.17        3.33      3.18 o
   2   4   0       69.71       61.44      1.56 o
   3   4   0       92.09       95.86      4.13 o
   4   4   0       53.81       52.82      3.38 o
   5   4   0       15.70       13.83      2.71 o
   6   4   0       16.82       17.08      3.08 o
   1   5   0      323.35      300.07      4.56 o
   2   5   0        6.53       -2.35      3.57 o
   3   5   0        8.51        3.16      1.80 o
   4   5   0       27.93       25.94      2.40 o
   5   5   0        6.72        4.17      2.52 o
   6   5   0        1.26       -0.51      2.99 o
   0   6   0       24.00       29.25      5.11 o
   1   6   0        0.23        1.39      1.64 o
   2   6   0        0.69       -2.14      2.14 o
   3   6   0       35.37       44.47      3.21 o
   4   6   0        1.44       -0.82      2.51 o
   5   6   0       14.74       17.21      5.67 o
   1   7   0        0.00       -0.33      1.42 o
   2   7   0        0.03        5.34      4.65 o
   3   7   0       33.78       30.60      6.71 o
   4   7   0        3.34        7.04      3.25 o
   0   8   0        3.41        2.32      4.79 o
   1   8   0        0.01        0.19      4.81 o
   2   8   0       22.40       47.77      8.29 o
  -7   1   1        1.45        3.05      3.49 o
  -6   1   1       76.02       83.98      4.87 o
  -5   1   1       20.70       12.52      2.75 o
  -4   1   1      151.97      173.45      4.82 o
  -3   1   1      485.13      533.16      7.50 o
  -2   1   1      320.48      367.93      4.40 o
  -1   1   1      282.29      284.16      2.53 o
   0   1   1       74.66       85.89      0.96 o
   1   1   1     3386.10     3400.75     28.49 o
   2   1   1       89.75       84.84      2.32 o
   3   1   1      279.46      294.04      5.48 o
   4   1   1       48.32       47.28      3.12 o
   5   1   1       18.22       13.88      2.81 o
   6   1   1        0.66       -1.77      2.96 o
   7   1   1       14.13        9.23      4.03 o
  -7   2   1        6.85        4.30      4.95 o
  -6   2   1        3.31        1.66      2.69 o
  -5   2   1       25.60       51.87      3.66 o
  -4   2   1       32.21       39.08      2.16 o
  -3   2   1       11.98       13.57      1.04 o
  -2   2   1       44.35       52.63      1.59 o
  -1   2   1      112.02      116.97      1.46 o
   0   2   1     1200.00     1172.41     11.94 o
   1   2   1      161.74      140.23      2.16 o
   2   2   1       82.55      100.72      1.88 o
   3   2   1      131.19      117.92      2.23 o
   4   2   1       52.19       59.43      2.61 o
   5   2   1        7.99        7.15      2.58 o
   6   2   1       25.85       20.91      4.14 o
   7   2   1        0.12       -3.60      4.76 o
  -7   3   1        2.32        1.23      4.81 o
  -6   3   1        3.13       -0.32      3.75 o
  -5   3   1       11.15       10.48      2.48 o
  -4   3   1       71.14       83.70      3.75 o
  -3   3   1        2.99        5.36      1.21 o
  -2   3   1      252.21      260.49      4.07 o
  -1   3   1       54.04       43.87      1.00 o
   0   3   1       25.90       30.74      1.28 o
   1   3   1      427.83      407.94      4.65 o
   2   3   1       88.80       84.89      2.82 o
   3   3   1      280.06      305.72      4.69 o
   4   3   1       29.67       32.46      3.77 o
   5   3   1       24.69       29.85      3.08 o
   6   3   1        6.50       13.57      4.90 o
   7   3   1       19.26       13.41      5.90 o
  -6   4   1        0.58        1.23      3.11 o
  -5   4   1        0.10        3.48      2.23 o
  -4   4   1       10.88       18.69      2.48 o
  -3   4   1      436.06      396.34      7.17 o
  -2   4   1       46.16       44.66      1.43 o
  -1   4   1      297.10      263.68      4.02 o
   0   4   1       75.27       61.36      4.65 o
   1   4   1      227.30      214.46      3.46 o
   2   4   1      131.21      131.86      2.47 o
   3   4   1      274.37      303.06      5.88 o
   4   4   1       20.46       18.34      2.48 o
   5   4   1        0.33        3.10      2.34 o
   6   4   1        9.39       13.14      3.93 o
  -6   5   1        1.74       -1.89      2.52 o
  -5   5   1       18.80       17.77      3.55 o
  -4   5   1       14.29       12.67      2.07 o
  -3   5   1        5.66       -1.49      1.55 o
  -2   5   1       65.39       58.85      3.66 o
  -1   5   1      186.40      173.49      3.20 o
   0   5   1       25.82       29.13      3.19 o
   1   5   1       13.85        6.99      3.45 o
   2   5   1       59.95       51.82      4.53 o
   3   5   1       60.75       58.45      3.58 o
   4   5   1       25.57       20.34      2.75 o
   5   5   1        0.72       -2.24      2.24 o
   6   5   1        0.92       -1.96      2.96 o
  -5   6   1       34.29       38.07      3.88 o
  -4   6   1        1.96       -1.48      2.34 o
  -3   6   1        0.40        2.51      2.08 o
  -2   6   1       10.06        7.84      1.86 o
  -1   6   1       24.80       25.30      2.32 o
   0   6   1       78.62       80.39      4.85 o
   1   6   1       19.91       25.03      7.80 o
   2   6   1        3.33        3.17      2.42 o
   3   6   1      100.84      104.56      4.20 o
   4   6   1       16.54       16.06      3.48 o
   5   6   1        0.74        1.04      3.21 o
  -4   7   1       21.19       18.48      3.57 o
  -3   7   1        0.06        0.26      3.03 o
  -2   7   1       28.94       35.44      3.80 o
  -1   7   1        2.18       -0.34      1.33 o
   0   7   1        1.95        0.60      4.94 o
   1   7   1       18.02       27.45      5.89 o
   2   7   1        3.57        1.91      4.53 o
   3   7   1       29.23       25.16      6.41 o
   4   7   1        0.02       -3.35      4.58 o
  -2   8   1        0.76        7.88      5.97 o
  -1   8   1        3.95        4.04      5.13 o
   0   8   1        7.93        7.42      3.65 o
   1   8   1        1.35        6.02      5.23 o
   2   8   1        1.35       10.94      6.06 o
  -7   0   2        3.63       -3.95      4.81 o
  -6   0   2       12.70       14.27      3.74 o
  -5   0   2       77.16       71.23      5.05 o
  -4   0   2      931.66      999.83     24.92 o
  -3   0   2        3.84        9.03      1.97 o
  -2   0   2     4091.95     4655.22     57.95 o
  -1   0   2    14565.50    15458.79    191.38 o
   1   0   2     1069.63     1126.98     14.58 o
   2   0   2     1348.17     1557.64     18.12 o
   3   0   2     4080.50     4290.45    117.78 o
   4   0   2       49.95       50.28      5.53 o
   5   0   2       19.25       16.50      4.67 o
   6   0   2        1.34       -3.60      3.83 o
   7   0   2        2.42        3.23      5.34 o
  -7   1   2        5.54        3.01      3.58 o
  -6   1   2       16.60       24.87      3.46 o
  -5   1   2        0.32       -1.89      1.89 o
  -4   1   2       63.99       63.94      2.97 o
  -3   1   2       56.85       31.67      1.55 o
  -2   1   2     4205.71     4612.46     46.90 o
  -1   1   2      577.00      611.10      5.22 o
   0   1   2       41.20       44.08      0.57 o
   1   1   2      268.08      280.52      2.64 o
   2   1   2     1700.19     1729.54     15.80 o
   3   1   2      762.34      794.51     10.39 o
   4   1   2        9.49        7.71      2.08 o
   5   1   2       78.65       65.53      4.71 o
   6   1   2       56.51       59.58      7.93 o
   7   1   2        0.10       -4.36      4.36 o
  -7   2   2       17.67       12.33      4.26 o
  -6   2   2        3.96        3.41      2.76 o
  -5   2   2      478.85      477.94     10.35 o
  -4   2   2        2.28        2.28      1.17 o
  -3   2   2      166.81      163.98      2.69 o
  -2   2   2       49.89       44.96      1.92 o
  -1   2   2     1297.99     1268.62     10.91 o
   0   2   2      703.80      778.20      6.87 o
   1   2   2      169.58      169.66      1.81 o
   2   2   2       50.65       52.04      1.26 o
   3   2   2       95.36       97.16      2.05 o
   4   2   2       11.02        7.70      2.18 o
   5   2   2       30.75       23.36      3.44 o
   6   2   2       11.61        6.21      3.55 o
   7   2   2       11.27        9.46      5.88 o
  -7   3   2        6.50        1.37      3.90 o
  -6   3   2        1.21        2.39      3.09 o
  -5   3   2        0.04       -0.54      2.01 o
  -4   3   2      135.94      130.55      4.48 o
  -3   3   2      127.63      136.57      3.14 o
  -2   3   2       91.16       90.28      1.59 o
  -1   3   2        1.86        0.74      0.50 o
   0   3   2      260.64      289.08      3.31 o
   1   3   2      712.21      744.85      7.41 o
   2   3   2      737.04      728.44      8.24 o
   3   3   2       38.29       30.21      1.95 o
   4   3   2        3.62        6.08      2.18 o
   5   3   2        0.28        1.35      2.16 o
   6   3   2      123.67      125.95      9.50 o
   7   3   2        0.12       -1.95      5.11 o
  -6   4   2        7.24        6.09      3.37 o
  -5   4   2       46.98       51.71      3.13 o
  -4   4   2       29.53       28.60      1.89 o
  -3   4   2       57.40       66.30      2.45 o
  -2   4   2       31.75       27.29      1.08 o
  -1   4   2      825.05      831.81      8.79 o
   0   4   2       50.83       56.26      3.82 o
   1   4   2        2.01        2.68      2.84 o
   2   4   2      103.28      113.16      3.71 o
   3   4   2      561.61      553.02     10.09 o
   4   4   2       13.87       10.83      2.34 o
   5   4   2       16.75       19.24      3.41 o
   6   4   2        3.51        1.76      2.96 o
  -6   5   2        2.56       -2.53      2.53 o
  -5   5   2        0.01        3.35      2.42 o
  -4   5   2        0.16       -0.67      1.59 o
  -3   5   2        0.45       -1.95      1.95 o
  -2   5   2      551.38      531.75      7.91 o
  -1   5   2       49.34       51.82      1.63 o
   0   5   2       20.70       27.91      3.07 o
   1   5   2        0.16        4.56      2.08 o
   2   5   2       76.21       67.00      3.95 o
   3   5   2       19.97       15.88      2.32 o
   4   5   2        2.80        1.65      2.16 o
   5   5   2        0.07       -2.66      2.66 o
   6   5   2        1.43       -2.66      2.78 o
  -5   6   2        2.57        3.05      2.70 o
  -4   6   2        5.87        7.51      2.54 o
  -3   6   2       57.48       61.38      3.49 o
  -2   6   2        4.27        6.51      2.08 o
  -1   6   2       10.14        9.23      1.29 o
   0   6   2       18.60       26.47      3.54 o
   1   6   2       30.54       30.28      3.78 o
   2   6   2        4.34        9.41      4.09 o
   3   6   2       11.36       10.21      3.40 o
   4   6   2        0.29        0.64      2.77 o
   5   6   2        0.02       -0.77      3.20 o
  -4   7   2       14.35       13.68      2.81 o
  -3   7   2        1.91        3.57      3.13 o
  -2   7   2        3.18        4.27      2.81 o
  -1   7   2        4.64        5.11      1.61 o
   0   7   2       22.94       26.77      3.96 o
   1   7   2        1.17       -0.11      2.89 o
   2   7   2        4.13        2.93      4.67 o
   3   7   2        5.82       10.92      5.41 o
   4   7   2        0.82        1.16      3.07 o
  -2   8   2        0.26        0.60      5.18 o
  -1   8   2        0.88        1.37      4.72 o
   0   8   2        0.00        1.08      3.31 o
   1   8   2       16.38       14.89      5.95 o
   2   8   2        0.53        5.67      5.58 o
  -7   1   3        0.21       -2.46      2.77 o
  -6   1   3        0.91        7.07      2.74 o
  -5   1   3       94.84       92.95      3.20 o
  -4   1   3        2.25       -1.12      1.12 o
  -3   1   3        0.49       -0.89      0.89 o
  -2   1   3     2181.71     2432.96     22.75 o
  -1   1   3      239.03      261.42      2.35 o
   0   1   3      287.33      288.79      2.19 o
   1   1   3      695.62      764.56      8.19 o
   2   1   3      223.43      229.37      3.06 o
   3   1   3       51.55       50.24      2.06 o
   4   1   3       76.70       78.31      4.32 o
   5   1   3       67.29       64.07      4.76 o
   6   1   3        4.29        0.51      3.25 o
   7   1   3        0.00       -1.81      3.61 o
  -7   2   3        0.02       -4.14      5.04 o
  -6   2   3        9.25       21.23      3.33 o
  -5   2   3       17.17       43.38      3.48 o
  -4   2   3      138.92      142.43      3.07 o
  -3   2   3       52.54       49.72      1.55 o
  -2   2   3     1368.32     1462.93     11.94 o
  -1   2   3      193.78      178.36      1.99 o
   0   2   3      413.87      421.48      3.37 o
   1   2   3        4.22        1.58      0.65 o
   2   2   3       11.07       10.83      0.77 o
   3   2   3      103.88       95.29      2.20 o
   4   2   3        2.03       -1.67      2.45 o
   5   2   3        0.51       -2.50      2.50 o
   6   2   3        0.00       -2.92      2.92 o
   7   2   3        0.93       -4.67      4.83 o
  -7   3   3       10.36       16.15      4.40 o
  -6   3   3        2.49        4.28      2.52 o
  -5   3   3        0.61       -1.43      1.43 o
  -4   3   3        5.47        8.55      1.55 o
  -3   3   3        3.77        2.36      0.91 o
  -2   3   3       46.20       46.28      1.10 o
  -1   3   3      252.51      266.03      3.10 o
   0   3   3      621.33      650.42      6.46 o
   1   3   3      960.54      977.26      8.27 o
   2   3   3       11.76        9.13      1.75 o
   3   3   3        1.59       -1.18      1.18 o
   4   3   3      320.31      318.37      7.44 o
   5   3   3        2.53        1.42      2.69 o
   6   3   3       13.59       28.21      6.04 o
   7   3   3        0.31       -0.79      5.20 o
  -6   4   3        0.39       -2.65      2.87 o
  -5   4   3       51.65       52.44      3.15 o
  -4   4   3       55.52       53.75      2.31 o
  -3   4   3        6.69        8.97      1.23 o
  -2   4   3       40.69       42.52      1.28 o
  -1   4   3      167.21      166.84      2.57 o
   0   4   3      507.07      472.91      5.20 o
   1   4   3       92.60       87.10      3.19 o
   2   4   3      651.92      597.75      6.97 o
   3   4   3      153.18      149.35      7.25 o
   4   4   3        2.52        2.55      1.74 o
   5   4   3       24.52       24.09      3.67 o
   6   4   3        3.55       -1.32      2.99 o
  -6   5   3        1.01       -2.39      2.39 o
  -5   5   3       26.43       26.42      3.24 o
  -4   5   3        0.83       -1.59      1.59 o
  -3   5   3        0.74       -1.87      2.38 o
  -2   5   3      550.14      543.69      8.04 o
  -1   5   3        2.37        4.21      1.18 o
   0   5   3       64.06       58.72      2.52 o
   1   5   3       41.55       42.65      6.79 o
   2   5   3       93.45       88.54      3.10 o
   3   5   3        1.12       -2.07      2.10 o
   4   5   3        0.19       -0.92      2.43 o
   5   5   3        0.05       -2.61      2.61 o
   6   5   3       15.98       19.38      3.99 o
  -5   6   3        1.08        0.64      2.58 o
  -4   6   3       28.16       35.60      3.52 o
  -3   6   3        1.06        7.50      2.20 o
  -2   6   3       82.95       82.49      3.35 o
  -1   6   3       21.36       22.30      1.64 o
   0   6   3       12.23       11.96      2.94 o
   1   6   3       10.76       11.60      3.66 o
   2   6   3        5.73        3.76      3.81 o
   3   6   3       11.44       11.30      2.91 o
   4   6   3       22.19       22.81      3.72 o
   5   6   3        1.02       -3.04      3.04 o
  -4   7   3        0.29        4.58      2.52 o
  -3   7   3        6.19        9.17      3.43 o
  -2   7   3       21.12       25.55      9.21 o
  -1   7   3       12.94       10.05      3.27 o
   0   7   3        0.06       -0.76      2.66 o
   1   7   3       15.21       19.42      6.38 o
   2   7   3       21.32       19.82      5.88 o
   3   7   3        7.26        7.45      2.78 o
   4   7   3       23.10       28.56      7.16 o
  -2   8   3        3.93        2.79      5.46 o
  -1   8   3        4.17        4.93      4.81 o
   0   8   3        5.37       -1.24      4.65 o
   1   8   3        3.55        3.67      5.09 o
  -7   0   4       16.03        6.61      4.51 o
  -6   0   4       44.44       50.19      5.03 o
  -5   0   4        7.70       -3.02      3.02 o
  -4   0   4        7.03        7.60      2.47 o
  -3   0   4        4.78        5.35      4.12 o
  -2   0   4      475.58      516.62      6.69 o
  -1   0   4     6500.62     6857.18     59.05 o
   0   0   4       22.89       25.12      0.61 o
   1   0   4       48.97       49.36      1.64 o
   2   0   4     4257.16     4491.44     74.24 o
   3   0   4      171.98      135.34      4.88 o
   4   0   4      127.31      124.05      5.26 o
   5   0   4       33.54       30.39      5.34 o
   6   0   4       22.70       26.23      5.76 o
   7   0   4       19.09       19.28      6.64 o
  -7   1   4       10.46       10.92      3.36 o
  -6   1   4       44.53       44.36      3.57 o
  -5   1   4       51.54       62.70      2.86 o
  -4   1   4       29.19       28.79      1.93 o
  -3   1   4     1474.33     1671.59     20.90 o
  -2   1   4      529.49      470.13      4.50 o
  -1   1   4      516.33      512.61      6.24 o
   0   1   4        0.16        1.24      0.22 o
   1   1   4    22941.52    22460.85    192.85 o
   2   1   4        1.10        0.91      0.99 o
   3   1   4        1.43       -0.31      1.22 o
   4   1   4       29.17       29.89      2.73 o
   5   1   4      100.65       91.94      5.36 o
   6   1   4        0.18       -3.06      3.06 o
   7   1   4        0.20        0.84      3.77 o
  -7   2   4       11.47        8.70      5.23 o
  -6   2   4      190.89      184.45      5.40 o
  -5   2   4       49.24       71.10      5.46 o
  -4   2   4       76.10       89.72      2.67 o
  -3   2   4       72.56       61.83      1.64 o
  -2   2   4      626.90      661.96      5.89 o
  -1   2   4      311.72      305.26      3.06 o
   0   2   4     1289.18     1194.85      9.29 o
   1   2   4     1239.67     1288.31     13.30 o
   2   2   4       31.86       25.25      1.28 o
   3   2   4      318.21      333.83      4.42 o
   4   2   4      236.47      238.81      6.28 o
   5   2   4       33.54       27.48      7.37 o
   6   2   4       22.53       18.06      4.14 o
   7   2   4        2.90       -4.62      4.62 o
  -7   3   4       23.56       34.50      5.26 o
  -6   3   4        1.91       -0.21      2.05 o
  -5   3   4        3.13       -0.03      1.41 o
  -4   3   4       64.95       66.16      2.41 o
  -3   3   4      114.54      107.43      2.25 o
  -2   3   4       84.40       73.69      1.35 o
  -1   3   4        9.16       15.86      0.87 o
   0   3   4      146.86      135.34      1.89 o
   1   3   4     1183.10     1214.98     11.71 o
   2   3   4      121.52      124.00      2.59 o
   3   3   4      300.66      277.22      5.08 o
   4   3   4      199.28      192.41      6.82 o
   5   3   4      100.99      108.14      5.78 o
   6   3   4        0.05       -0.39      4.28 o
   7   3   4        1.04       -2.49      5.37 o
  -6   4   4        4.37        6.20      3.31 o
  -5   4   4        5.59        3.30      1.93 o
  -4   4   4       11.98       16.26      1.64 o
  -3   4   4       41.23       39.51      2.29 o
  -2   4   4       65.17       63.21      1.66 o
  -1   4   4      137.79      140.39      2.55 o
   0   4   4      152.80      142.30      4.04 o
   1   4   4        0.38       -0.15      0.63 o
   2   4   4      548.64      522.96      8.60 o
   3   4   4       10.19        6.73      3.41 o
   4   4   4       12.63       12.90      3.10 o
   5   4   4       10.75       14.89      3.37 o
   6   4   4        5.16        3.95      3.31 o
  -6   5   4        0.05       -2.16      2.43 o
  -5   5   4        0.69        1.14      2.28 o
  -4   5   4        6.71        4.83      1.86 o
  -3   5   4      138.68      132.63      3.74 o
  -2   5   4       45.24       54.57      2.40 o
  -1   5   4       28.13       32.40      1.46 o
   0   5   4        2.74        3.77      1.44 o
   1   5   4      354.43      335.77      4.92 o
   2   5   4        0.57        3.90      1.98 o
   3   5   4        0.48        0.24      2.14 o
   4   5   4       45.55       46.90      4.31 o
   5   5   4        1.59        0.78      2.89 o
   6   5   4       18.89       16.72      3.85 o
  -5   6   4        2.36        1.95      2.67 o
  -4   6   4       60.64       64.58      3.95 o
  -3   6   4        7.15       14.02      2.31 o
  -2   6   4       23.80       29.37      4.40 o
  -1   6   4        3.97        2.08      2.02 o
   0   6   4       74.45       71.09      4.65 o
   1   6   4        0.26       -0.58      2.42 o
   2   6   4        2.23        0.89      1.90 o
   3   6   4        6.20        4.90      2.61 o
   4   6   4        7.49        8.57      3.26 o
   5   6   4       11.29        9.64      3.84 o
  -4   7   4        6.88        3.54      2.52 o
  -3   7   4        1.39        3.36      3.13 o
  -2   7   4       13.37       15.59      3.32 o
  -1   7   4        7.27        4.37      1.48 o
   0   7   4        4.14        4.37      3.00 o
   1   7   4        0.06        0.92      4.24 o
   2   7   4        3.36       10.08      5.04 o
   3   7   4       13.06       22.36      3.36 o
   4   7   4        0.59        5.71      3.22 o
  -1   8   4        0.16        4.46      4.93 o
   0   8   4        0.88        0.59      3.30 o
   1   8   4        2.28        7.20      5.65 o
  -7   1   5        2.92        3.63      3.04 o
  -6   1   5       43.11       51.56      3.02 o
  -5   1   5       85.31       80.13      2.77 o
  -4   1   5      130.19      132.11      3.00 o
  -3   1   5        1.35        5.89      1.62 o
  -2   1   5       86.83      100.66      1.51 o
  -1   1   5       78.24       87.91      1.20 o
   0   1   5     5612.24     5739.73     42.64 o
   1   1   5    10183.91    10348.33     88.87 o
   2   1   5      321.74      342.01      4.49 o
   3   1   5      190.87      163.87      3.79 o
   4   1   5        8.13       10.11      1.88 o
   5   1   5        4.11        7.40      3.12 o
   6   1   5        0.00       -3.09      3.09 o
   7   1   5        0.00        3.37      3.94 o
  -7   2   5        0.01       -2.54      3.46 o
  -6   2   5        4.78       17.06      2.42 o
  -5   2   5       67.89       68.63      3.54 o
  -4   2   5       24.50       26.67      1.39 o
  -3   2   5      779.54      883.13      8.50 o
  -2   2   5     1109.70     1271.49     10.54 o
  -1   2   5        0.15        0.52      0.40 o
   0   2   5      663.66      600.58      4.93 o
   1   2   5        1.55        0.99      0.63 o
   2   2   5        9.58       11.46      1.01 o
   3   2   5      152.73      178.01      3.21 o
   4   2   5       25.92       35.47      2.99 o
   5   2   5       39.28       29.09      4.07 o
   6   2   5        0.68        1.48      3.51 o
   7   2   5        3.46        3.49      5.55 o
  -7   3   5        8.42       13.80      4.36 o
  -6   3   5        2.24        2.43      2.26 o
  -5   3   5       16.45       16.06      1.88 o
  -4   3   5        4.09        3.12      1.25 o
  -3   3   5      221.13      234.41      3.48 o
  -2   3   5       44.30       36.97      1.03 o
  -1   3   5      265.03      277.20      3.04 o
   0   3   5      798.20      853.84      7.25 o
   1   3   5      114.49      136.74      2.25 o
   2   3   5       18.64       18.94      1.29 o
   3   3   5      109.36      103.48      2.41 o
   4   3   5       31.24       37.08      3.76 o
   5   3   5        2.10        3.83      4.02 o
   6   3   5        3.53        7.81      5.11 o
   7   3   5       22.69       14.27      6.46 o
  -6   4   5        7.60        7.41      3.53 o
  -5   4   5        0.02       -1.38      2.11 o
  -4   4   5       42.14       40.13      2.10 o
  -3   4   5       12.45       10.97      1.39 o
  -2   4   5      205.52      199.57      2.71 o
  -1   4   5      153.43      149.13      2.41 o
   0   4   5       47.37       58.24      1.69 o
   1   4   5       10.62       10.58      0.90 o
   2   4   5       12.03       12.79      2.39 o
   3   4   5       14.95       15.53      1.79 o
   4   4   5      168.22      173.33      5.10 o
   5   4   5       19.62       15.77      3.39 o
   6   4   5        0.01        0.60      2.91 o
  -6   5   5       19.67       23.63      3.51 o
  -5   5   5       10.81        9.23      2.68 o
  -4   5   5       20.19       23.89      2.90 o
  -3   5   5       36.71       41.66      2.79 o
  -2   5   5      186.93      181.99      3.04 o
  -1   5   5       62.50       62.41      2.27 o
   0   5   5       31.11       31.03      2.19 o
   1   5   5      253.53      246.17      4.01 o
   2   5   5       39.24       41.31      3.23 o
   3   5   5        1.61       -0.80      2.10 o
   4   5   5      101.99      107.67      5.63 o
   5   5   5        9.75        7.16      3.22 o
   6   5   5        0.78        2.55      3.27 o
  -5   6   5        0.95       -0.85      2.50 o
  -4   6   5        4.33       15.25      4.29 o
  -3   6   5      107.54      107.95      4.12 o
  -2   6   5       28.36       28.49      3.47 o
  -1   6   5        0.14        4.40      1.38 o
   0   6   5       68.74       69.57      3.19 o
   1   6   5        0.00       -1.42      3.53 o
   2   6   5       44.99       49.91      6.12 o
   3   6   5       30.16       33.09      3.65 o
   4   6   5        5.29        1.83      3.47 o
   5   6   5        7.30        7.84      4.82 o
  -4   7   5        9.02       13.46      2.85 o
  -3   7   5        3.04        0.60      3.12 o
  -2   7   5        2.52       -0.73      2.71 o
  -1   7   5        0.44       -1.96      1.96 o
   0   7   5        5.29        5.03      2.99 o
   1   7   5       30.97       31.02      4.24 o
   2   7   5       15.15       18.47      5.55 o
   3   7   5       21.13       22.23      3.69 o
  -1   8   5       15.98       18.08      6.16 o
   0   8   5        2.60       -2.51      3.18 o
   1   8   5        2.44        1.97      4.95 o
  -7   0   6       34.24       44.42      5.65 o
  -6   0   6        0.49       -2.08      2.08 o
  -5   0   6      255.89      259.34      5.71 o
  -4   0   6       23.50       22.26      1.79 o
  -3   0   6     1225.76     1268.68     16.22 o
  -2   0   6        7.31       10.47      0.96 o
  -1   0   6     1384.44     1360.62     13.07 o
   0   0   6      221.79      230.86      3.03 o
   1   0   6      495.41      486.43      6.79 o
   2   0   6      106.83       95.44      7.41 o
   3   0   6      111.98       98.19      4.19 o
   4   0   6      453.64      442.40     11.17 o
   5   0   6        2.00        2.64      2.79 o
   6   0   6       24.59       23.09      5.92 o
   7   0   6       24.27       26.79      7.18 o
  -7   1   6        4.23        1.41      2.95 o
  -6   1   6      104.75      106.39      3.87 o
  -5   1   6       15.92       14.27      1.59 o
  -4   1   6      731.49      728.51      8.20 o
  -3   1   6      577.85      564.29      5.96 o
  -2   1   6      125.00      121.85      1.69 o
  -1   1   6     1665.69     1678.19     12.03 o
   0   1   6     6586.40     6772.67     41.48 o
   1   1   6        2.99        3.52      0.60 o
   2   1   6       15.62       21.24      1.24 o
   3   1   6       17.27       28.23      1.97 o
   4   1   6      268.90      257.84      5.59 o
   5   1   6        2.85        3.69      2.47 o
   6   1   6       16.58       16.86      4.11 o
   7   1   6        1.50       -2.08      3.76 o
  -7   2   6       17.98       21.82      4.63 o
  -6   2   6       72.29       71.46      3.70 o
  -5   2   6        3.83        2.67      1.31 o
  -4   2   6       13.77       16.05      1.26 o
  -3   2   6       94.74      103.65      2.14 o
  -2   2   6      325.79      291.62      4.02 o
  -1   2   6     3747.44     3806.07     27.96 o
   0   2   6       18.18       22.87      0.92 o
   1   2   6      512.81      561.19      6.23 o
   2   2   6     1237.58     1227.41     12.14 o
   3   2   6      439.96      420.14      7.06 o
   4   2   6      125.83      125.27      3.83 o
   5   2   6        0.32       -0.98      3.74 o
   6   2   6        3.72       -1.32      3.36 o
   7   2   6        9.77        9.15      6.02 o
  -7   3   6        2.16        5.80      3.87 o
  -6   3   6        3.10        1.28      2.18 o
  -5   3   6        1.02        0.16      1.41 o
  -4   3   6      190.24      172.34      3.80 o
  -3   3   6        2.05        2.92      0.76 o
  -2   3   6       71.22       69.72      1.27 o
  -1   3   6        0.03        0.80      0.40 o
   0   3   6     1823.08     1871.95     15.14 o
   1   3   6       22.07       16.83      1.21 o
   2   3   6      141.11      128.63      2.37 o
   3   3   6       10.21       13.07      1.29 o
   4   3   6      318.37      333.66      7.36 o
   5   3   6        0.10       -3.49      3.49 o
   6   3   6        1.49       -0.53      4.60 o
   7   3   6        0.10       -3.97      4.88 o
  -6   4   6        0.97        0.98      3.11 o
  -5   4   6        4.92        1.85      2.28 o
  -4   4   6        0.26       -1.08      1.14 o
  -3   4   6       13.35       11.99      1.06 o
  -2   4   6       76.70       80.65      1.87 o
  -1   4   6       79.39       84.79      1.53 o
   0   4   6       18.13       21.24      0.97 o
   1   4   6        9.15        8.53      0.82 o
   2   4   6        0.13       -1.13      1.13 o
   3   4   6       97.31       92.89      3.12 o
   4   4   6       25.72       29.61      2.66 o
   5   4   6        4.39        6.49      3.05 o
   6   4   6        1.23        3.67      3.26 o
  -6   5   6        4.39        6.97      2.90 o
  -5   5   6       12.62       11.34      2.78 o
  -4   5   6       43.36       48.25      2.89 o
  -3   5   6       15.83       17.23      4.37 o
  -2   5   6        0.24        8.48      1.29 o
  -1   5   6        3.17        5.28      0.92 o
   0   5   6      102.31      112.26      2.58 o
   1   5   6       63.72       67.58      1.99 o
   2   5   6       10.18       18.93      2.26 o
   3   5   6       53.65       53.09      4.06 o
   4   5   6       17.57       21.50      5.55 o
   5   5   6        9.70       10.59      3.51 o
   6   5   6        1.37        1.89      3.38 o
  -5   6   6       16.15       12.00      3.95 o
  -4   6   6        0.03        3.82      2.37 o
  -3   6   6       33.07       47.43      3.52 o
  -2   6   6       14.59       19.12      3.20 o
  -1   6   6      266.61      251.75      4.98 o
   0   6   6        3.05        5.58      1.94 o
   1   6   6       14.58       11.54      2.07 o
   2   6   6        6.42        4.77      2.26 o
   3   6   6        7.59       10.83      3.37 o
   4   6   6        9.87        8.96      3.45 o
   5   6   6        1.78        2.56      5.01 o
  -4   7   6        6.32        3.94      2.57 o
  -3   7   6        3.02        6.20      3.27 o
  -2   7   6        3.44        2.99      2.94 o
  -1   7   6        3.03        3.57      2.24 o
   0   7   6        0.76        0.61      2.77 o
   1   7   6        5.23        8.22      3.39 o
   2   7   6       23.23       16.45      5.69 o
   3   7   6        0.20       -0.35      2.71 o
  -1   8   6        0.09        0.21      4.67 o
   0   8   6        2.36        2.30      3.53 o
   1   8   6        0.00        2.37      4.81 o
  -7   1   7        2.10        2.57      2.98 o
  -6   1   7        2.06       -0.02      1.39 o
  -5   1   7      142.84      146.93      3.32 o
  -4   1   7      178.37      191.57      3.36 o
  -3   1   7      524.84      569.06      6.04 o
  -2   1   7       25.36       25.12      0.81 o
  -1   1   7     1180.48     1257.25      9.20 o
   0   1   7     1704.18     1761.37     11.60 o
   1   1   7        0.03        0.29      0.52 o
   2   1   7      139.85      149.29      2.65 o
   3   1   7      155.78      157.88      3.82 o
   4   1   7      137.64      133.20      4.00 o
   5   1   7       12.00       14.15      2.43 o
   6   1   7        1.05       -1.45      3.75 o
   7   1   7        1.35        0.41      5.96 o
  -7   2   7        3.89       13.47      4.21 o
  -6   2   7        4.71        7.84      2.17 o
  -5   2   7        0.08       -1.22      1.22 o
  -4   2   7        4.99        6.27      1.00 o
  -3   2   7       17.77       26.56      1.19 o
  -2   2   7       67.80      103.43      2.14 o
  -1   2   7     1106.67     1157.23     10.63 o
   0   2   7        0.18        0.05      0.38 o
   1   2   7      235.75      274.31      3.09 o
   2   2   7       15.39       17.47      3.50 o
   3   2   7       43.47       49.91      2.07 o
   4   2   7        0.78        0.89      1.69 o
   5   2   7       32.27       38.95      3.70 o
   6   2   7        6.56        4.10      3.49 o
   7   2   7        0.44        5.09      5.72 o
  -7   3   7        4.10        4.46      6.18 o
  -6   3   7        4.51       -0.12      2.43 o
  -5   3   7        8.91        6.90      1.65 o
  -4   3   7       59.01       50.37      2.27 o
  -3   3   7       29.53       32.05      1.79 o
  -2   3   7       11.99       10.27      0.68 o
  -1   3   7      114.48      108.57      1.43 o
   0   3   7       15.28        8.99      1.20 o
   1   3   7       41.55       53.25      1.61 o
   2   3   7       24.46       23.57      1.16 o
   3   3   7      373.38      354.82      4.77 o
   4   3   7       84.31       77.73      4.04 o
   5   3   7        0.32       -3.35      3.58 o
   6   3   7        0.65       -3.86      4.30 o
   7   3   7        1.37       -3.04      4.88 o
  -6   4   7        0.56       -1.05      3.13 o
  -5   4   7        4.45        0.03      2.17 o
  -4   4   7        2.32        1.60      1.24 o
  -3   4   7        6.82        5.55      1.04 o
  -2   4   7      129.86      121.12      2.09 o
  -1   4   7      134.05      132.24      2.01 o
   0   4   7        6.15        5.57      0.73 o
   1   4   7       42.21       38.20      1.32 o
   2   4   7      274.60      267.33      4.04 o
   3   4   7       26.40       32.24      2.19 o
   4   4   7       10.58       10.71      2.04 o
   5   4   7        0.34        2.02      2.88 o
   6   4   7        3.97       -1.51      5.66 o
  -6   5   7        0.02       -0.72      2.57 o
  -5   5   7        3.53        5.17      2.46 o
  -4   5   7       18.34       21.55      2.34 o
  -3   5   7      272.20      273.16      5.64 o
  -2   5   7       88.82       90.77      2.20 o
  -1   5   7       76.13       77.18      2.12 o
   0   5   7      216.54      217.07      3.90 o
   1   5   7       89.59       87.48      2.12 o
   2   5   7       78.69       69.02      3.32 o
   3   5   7       38.35       39.66      3.23 o
   4   5   7        0.05        0.05      5.34 o
   5   5   7        5.29        7.36      3.46 o
  -5   6   7        1.92       -0.84      2.49 o
  -4   6   7        0.40        1.35      2.25 o
  -3   6   7        6.43        9.12      2.48 o
  -2   6   7        0.26        5.23      2.64 o
  -1   6   7      216.98      217.18      8.17 o
   0   6   7       30.88       30.89      2.63 o
   1   6   7        2.60        3.05      1.89 o
   2   6   7        7.77       11.58      2.57 o
   3   6   7       39.31       42.29      7.25 o
   4   6   7        0.33        3.96      3.25 o
   5   6   7        6.97       -0.07      4.01 o
  -4   7   7        0.43       -0.75      2.39 o
  -3   7   7        0.71        2.09      3.12 o
  -2   7   7        7.43       11.76      3.29 o
  -1   7   7        8.95        8.64      3.73 o
   0   7   7       10.26        9.52      2.22 o
   1   7   7       12.47        9.90      5.09 o
   2   7   7        0.19       -2.39      2.39 o
   3   7   7        4.82        7.46      3.02 o
  -1   8   7        6.56        9.46      3.07 o
   0   8   7        0.04       -1.39      3.48 o
   1   8   7        1.66        3.32      4.93 o
  -7   0   8       36.14       43.35      5.59 o
  -6   0   8       22.38       35.32      4.64 o
  -5   0   8      112.94       98.27      4.76 o
  -4   0   8      500.98      466.95      7.74 o
  -3   0   8        3.12        1.51      0.96 o
  -2   0   8     1656.79     1676.08     16.80 o
  -1   0   8     3498.72     3413.99     31.69 o
   0   0   8       78.23       67.81      2.56 o
   1   0   8       85.55       71.44      2.02 o
   2   0   8     1558.57     1450.93     21.51 o
   3   0   8       42.30       46.37      3.65 o
   4   0   8        0.31       -2.07      2.07 o
   5   0   8        4.13       -0.53      2.89 o
   6   0   8       39.15       41.71      6.99 o
   7   0   8        1.54       -1.28      5.37 o
  -7   1   8        3.72        3.01      2.94 o
  -6   1   8        0.13        2.22      1.51 o
  -5   1   8      465.23      456.08      5.76 o
  -4   1   8        0.80        0.70      0.93 o
  -3   1   8      225.81      237.44      3.04 o
  -2   1   8        6.93        7.60      0.56 o
  -1   1   8     1849.81     1891.71     13.92 o
   0   1   8     1350.81     1301.63      8.73 o
   1   1   8       29.30       27.61      0.86 o
   2   1   8      334.52      343.80      4.65 o
   3   1   8      299.09      311.19      5.88 o
   4   1   8       44.04       43.29      2.74 o
   5   1   8       11.00       11.31      2.41 o
   6   1   8        9.07        7.25      3.69 o
   7   1   8        0.30       -1.88      3.67 o
  -7   2   8        6.12        3.80      3.75 o
  -6   2   8       10.41       10.75      2.89 o
  -5   2   8        0.33        1.22      1.34 o
  -4   2   8       53.30       47.17      2.04 o
  -3   2   8      232.80      228.85      2.93 o
  -2   2   8      869.83      915.19      7.49 o
  -1   2   8       10.18       15.25      0.64 o
   0   2   8     1079.08     1069.32      8.32 o
   1   2   8      126.62      137.19      2.02 o
   2   2   8     4302.10     4175.80     38.75 o
   3   2   8       19.84       17.01      1.91 o
   4   2   8       84.17       84.84      6.07 o
   5   2   8      160.96      152.25      5.68 o
   6   2   8        9.47        8.91      3.76 o
   7   2   8        0.00       -4.79      4.79 o
  -7   3   8        0.03       -1.81      5.12 o
  -6   3   8        0.15       -0.44      2.26 o
  -5   3   8       82.02       72.32      2.96 o
  -4   3   8       54.49       57.75      2.39 o
  -3   3   8       54.42       55.20      1.48 o
  -2   3   8       91.77       86.55      1.54 o
  -1   3   8        0.07        0.88      0.42 o
   0   3   8       83.78       87.84      1.58 o
   1   3   8      846.69      795.97      8.45 o
   2   3   8      208.01      181.93      2.84 o
   3   3   8      598.55      568.49      6.77 o
   4   3   8        3.35       -0.63      1.45 o
   5   3   8        0.15        1.83      3.15 o
   6   3   8        9.81        3.88      4.60 o
  -6   4   8       16.30       20.87      4.13 o
  -5   4   8        0.33       -1.94      1.94 o
  -4   4   8       10.95        9.26      1.69 o
  -3   4   8        7.34       10.17      1.17 o
  -2   4   8       65.25       65.11      1.46 o
  -1   4   8      303.50      271.88      3.27 o
   0   4   8        7.93        6.72      0.65 o
   1   4   8        4.71        5.46      0.84 o
   2   4   8      123.92      125.12      2.66 o
   3   4   8       23.51       26.68      2.16 o
   4   4   8        0.33       -1.18      1.70 o
   5   4   8       16.51       12.69      5.41 o
   6   4   8        0.72       -0.25      3.10 o
  -6   5   8        4.12        1.50      2.57 o
  -5   5   8       15.32       13.37      2.80 o
  -4   5   8       18.07       17.50      2.23 o
  -3   5   8      135.93      151.58      4.08 o
  -2   5   8        4.38        6.44      2.07 o
  -1   5   8      175.54      171.37      3.01 o
   0   5   8       67.42       75.00      2.48 o
   1   5   8       17.50       17.57      1.26 o
   2   5   8        0.02       -1.33      1.33 o
   3   5   8        2.30        2.02      2.19 o
   4   5   8        0.14       -2.46      2.46 o
   5   5   8       23.55       23.29      6.13 o
  -5   6   8        1.32        0.47      2.56 o
  -4   6   8        9.60        8.85      2.53 o
  -3   6   8        3.52        2.18      3.03 o
  -2   6   8      133.26      123.66     10.40 o
  -1   6   8        0.57        8.34      1.60 o
   0   6   8       53.68       48.24      3.29 o
   1   6   8       20.18       19.20      2.44 o
   2   6   8       15.25       22.76      7.40 o
   3   6   8        2.77        1.21      2.67 o
   4   6   8       20.76       28.80      4.24 o
  -3   7   8        4.47        1.98      3.18 o
  -2   7   8        0.01       -1.66      2.76 o
  -1   7   8        4.45        0.79      4.64 o
   0   7   8        0.96        1.32      2.08 o
   1   7   8       15.15       13.27      6.19 o
   2   7   8        8.08       13.72      3.15 o
   3   7   8        0.07        0.61      2.88 o
  -1   8   8        0.04        3.84      2.93 o
   0   8   8        4.12        3.94      3.62 o
  -7   1   9        0.44       -1.53      2.72 o
  -6   1   9       63.23       65.24      2.91 o
  -5   1   9        1.97        5.27      1.55 o
  -4   1   9        1.59        0.34      1.08 o
  -3   1   9      154.15      149.83      2.46 o
  -2   1   9      386.60      422.29      3.62 o
  -1   1   9      589.42      634.70      4.96 o
   0   1   9      157.97      200.60      1.86 o
   1   1   9      198.52      206.67      2.57 o
   2   1   9       15.23       16.54      1.17 o
   3   1   9      345.33      386.04      6.03 o
   4   1   9       36.91       42.18      4.61 o
   5   1   9        9.57        6.60      2.34 o
   6   1   9       15.46       12.51      7.74 o
   7   1   9        4.69        5.58      4.21 o
  -7   2   9        1.74        2.95      3.77 o
  -6   2   9       10.30       10.29      1.91 o
  -5   2   9        0.58       -1.28      1.28 o
  -4   2   9        0.36        1.36      0.78 o
  -3   2   9        6.40       10.95      0.87 o
  -2   2   9      316.52      323.50      2.96 o
  -1   2   9        7.67        7.47      0.51 o
   0   2   9       59.80       55.13      1.07 o
   1   2   9       58.79       63.33      3.07 o
   2   2   9      665.42      619.96      6.97 o
   3   2   9       24.43       29.84      1.81 o
   4   2   9      182.24      167.73      5.40 o
   5   2   9        0.00       -0.04      2.19 o
   6   2   9        0.27        1.79      4.58 o
   7   2   9        0.06       -0.16      5.34 o
  -7   3   9        0.21        1.32      2.40 o
  -6   3   9       14.64        9.79      3.10 o
  -5   3   9       26.98       26.31      2.18 o
  -4   3   9      116.57      110.67      3.10 o
  -3   3   9       18.14       18.88      1.13 o
  -2   3   9      163.42      174.17      2.33 o
  -1   3   9        4.82        6.27      0.53 o
   0   3   9       31.92       29.12      0.91 o
   1   3   9       39.09       47.08      2.24 o
   2   3   9        4.52        3.08      0.91 o
   3   3   9      204.18      190.09      3.35 o
   4   3   9       36.11       41.30      2.19 o
   5   3   9       46.26       56.71      5.27 o
   6   3   9        4.40       -1.18      4.67 o
  -6   4   9       21.28       32.97      4.63 o
  -5   4   9       14.97       14.56      2.80 o
  -4   4   9        4.09        3.69      1.31 o
  -3   4   9       64.12       72.83      3.14 o
  -2   4   9      188.80      175.19      2.50 o
  -1   4   9        0.94        3.82      0.54 o
   0   4   9       78.60       83.21      1.36 o
   1   4   9      166.00      156.12      2.38 o
   2   4   9       11.09       11.04      1.08 o
   3   4   9        1.42        2.02      1.72 o
   4   4   9       17.11       20.76      2.98 o
   5   4   9       25.83       24.87      3.97 o
   6   4   9       31.74       31.31      7.48 o
  -6   5   9       14.49       15.45      3.23 o
  -5   5   9       10.50       10.42      2.69 o
  -4   5   9       20.15       23.09      3.04 o
  -3   5   9        6.92       12.26      2.48 o
  -2   5   9      172.88      171.03      3.99 o
  -1   5   9        0.04        1.13      0.84 o
   0   5   9       65.70       63.43      1.47 o
   1   5   9        3.52       -0.10      0.94 o
   2   5   9        0.02       -0.06      1.40 o
   3   5   9       45.61       54.17      5.35 o
   4   5   9       14.09       15.05      3.40 o
   5   5   9       10.57       16.38      3.89 o
  -5   6   9        4.64        8.82      2.85 o
  -4   6   9        2.48        2.17      2.34 o
  -3   6   9        0.66        3.74      1.98 o
  -2   6   9       26.67       37.48      3.87 o
  -1   6   9       28.34       37.24      3.11 o
   0   6   9        0.02        3.67      1.73 o
   1   6   9        5.57        7.64      1.92 o
   2   6   9      108.76      101.50      5.74 o
   3   6   9       11.59        9.62      3.15 o
   4   6   9       26.99       35.36      4.49 o
  -3   7   9       17.56       22.71      4.08 o
  -2   7   9       10.58        9.34      3.39 o
  -1   7   9        0.04       -1.05      2.62 o
   0   7   9       10.42       14.26      2.68 o
   1   7   9       23.61       26.90      5.04 o
   2   7   9        5.65        7.86      2.94 o
   3   7   9        0.75        0.71      2.85 o
  -7   0  10       12.94       19.10      6.13 o
  -6   0  10        7.98        3.65      3.37 o
  -5   0  10      986.78      975.61     14.34 o
  -4   0  10      149.33      153.72      3.99 o
  -3   0  10     2565.74     2564.68     31.14 o
  -2   0  10      704.02      639.40      8.86 o
  -1   0  10       76.41       67.00      1.54 o
   0   0  10     1102.59     1112.09     12.29 o
   1   0  10       53.06       53.01      1.84 o
   2   0  10      347.59      300.89      6.09 o
   3   0  10      286.39      272.23      7.79 o
   4   0  10        0.40        0.75      2.44 o
   5   0  10       28.61       21.36      3.90 o
   6   0  10        0.19        0.85      3.61 o
   7   0  10        5.97        2.81      5.83 o
  -7   1  10        3.17        2.31      2.96 o
  -6   1  10        2.65        3.71      1.70 o
  -5   1  10       19.49       23.84      1.89 o
  -4   1  10      185.33      196.22      3.19 o
  -3   1  10       74.30       71.23      1.73 o
  -2   1  10     1914.73     2046.43     14.20 o
  -1   1  10        7.91       10.14      0.57 o
   0   1  10     1031.02      926.11      6.64 o
   1   1  10       56.16       58.76      1.22 o
   2   1  10        1.13        1.54      0.93 o
   3   1  10       69.42       75.57      2.57 o
   4   1  10       42.69       47.22      3.14 o
   5   1  10      104.32      100.87      4.36 o
   6   1  10        0.44       -0.43      2.88 o
   7   1  10        1.45       -2.28      3.98 o
  -7   2  10        2.64       -7.20      7.20 o
  -6   2  10        7.45        2.05      1.62 o
  -5   2  10        0.01        1.13      1.18 o
  -4   2  10        7.69       10.26      1.38 o
  -3   2  10       91.95       92.21      1.71 o
  -2   2  10      405.20      353.97      3.20 o
  -1   2  10      275.88      289.52      2.75 o
   0   2  10      111.17       95.76      1.36 o
   1   2  10     6002.15     6196.91     51.70 o
   2   2  10      162.02      168.01      2.80 o
   3   2  10       14.79       18.05      1.64 o
   4   2  10        0.05       -1.53      1.53 o
   5   2  10       91.76       89.25      4.52 o
   6   2  10        2.77       -0.39      4.60 o
   7   2  10        3.66        8.95      6.02 o
  -7   3  10        0.47       -0.88      2.10 o
  -6   3  10       19.85       18.23      2.93 o
  -5   3  10       39.02       37.54      2.71 o
  -4   3  10        2.52        1.77      1.24 o
  -3   3  10       21.56       21.03      1.21 o
  -2   3  10       91.65       91.93      1.48 o
  -1   3  10      382.43      387.98      3.32 o
   0   3  10     1408.45     1327.83     10.46 o
   1   3  10       73.10       63.60      2.45 o
   2   3  10        6.04        4.86      0.90 o
   3   3  10       12.72       13.74      1.56 o
   4   3  10       25.70       26.04      1.92 o
   5   3  10       35.35       36.53      7.13 o
   6   3  10        1.89       -1.65      4.48 o
  -6   4  10        6.26        1.99      3.68 o
  -5   4  10       77.20       70.87      4.21 o
  -4   4  10       19.26       17.88      1.72 o
  -3   4  10      221.62      201.60      3.89 o
  -2   4  10       14.97       20.14      1.00 o
  -1   4  10       80.75       84.18      1.39 o
   0   4  10        1.09       -0.40      0.48 o
   1   4  10       48.87       55.23      1.39 o
   2   4  10       88.34       71.90      2.08 o
   3   4  10       49.96       54.46      3.39 o
   4   4  10       61.79       69.63      4.90 o
   5   4  10       26.41       23.20      4.38 o
   6   4  10        4.29        2.67      3.52 o
  -6   5  10        2.59        6.02      2.78 o
  -5   5  10        0.14       -1.33      2.21 o
  -4   5  10       45.06       45.72      3.19 o
  -3   5  10        0.38        0.68      1.96 o
  -2   5  10      211.83      208.51      4.50 o
  -1   5  10        8.06        8.58      1.02 o
   0   5  10       23.78       25.02      1.21 o
   1   5  10       36.34       43.42      2.08 o
   2   5  10        5.80        9.59      2.14 o
   3   5  10        7.03        7.19      2.41 o
   4   5  10       24.87       23.68      3.35 o
   5   5  10        5.52        9.41      3.56 o
  -5   6  10        2.27        1.77      2.59 o
  -4   6  10        5.76        1.49      2.31 o
  -3   6  10        4.28        2.70      1.98 o
  -2   6  10        0.28        2.40      2.18 o
  -1   6  10        8.55        7.93      4.04 o
   0   6  10       24.06       23.76      1.68 o
   1   6  10        9.36       12.96      2.44 o
   2   6  10        6.66        8.99      2.44 o
   3   6  10       25.58       29.91      4.02 o
   4   6  10        0.06        1.08      3.65 o
  -3   7  10        0.61        0.29      4.60 o
  -2   7  10        6.35        4.53      1.60 o
  -1   7  10        1.27       -2.70      2.70 o
   0   7  10       66.16       68.71      4.01 o
   1   7  10        2.37        0.63      2.71 o
   2   7  10        0.00        3.30      2.93 o
   3   7  10        1.46       -0.80      3.06 o
  -7   1  11       20.59       22.34      3.86 o
  -6   1  11        5.31        5.64      1.97 o
  -5   1  11      104.48       99.76      2.85 o
  -4   1  11        3.84        2.29      0.89 o
  -3   1  11        4.27        1.69      0.70 o
  -2   1  11        3.45       -0.21      0.48 o
  -1   1  11        0.56        2.03      0.45 o
   0   1  11        5.20       11.42      0.71 o
   1   1  11        5.90        9.49      0.69 o
   2   1  11      617.15      582.55      7.16 o
   3   1  11        0.17       -0.78      1.39 o
   4   1  11       12.18        8.01      2.07 o
   5   1  11        0.45        6.51      2.41 o
   6   1  11        2.81        2.35      2.69 o
   7   1  11        0.03       -4.93      5.18 o
  -7   2  11        0.20       -3.43      3.43 o
  -6   2  11        0.00       -0.37      1.48 o
  -5   2  11       18.33       17.92      1.68 o
  -4   2  11       29.87       31.42      1.64 o
  -3   2  11        5.85        5.65      0.76 o
  -2   2  11      189.46      213.17      2.39 o
  -1   2  11       24.28       21.84      0.90 o
   0   2  11      146.18      123.96      1.93 o
   1   2  11      267.08      269.15      4.17 o
   2   2  11       31.33       28.85      1.34 o
   3   2  11       62.84       57.59      3.23 o
   4   2  11       31.97       42.38      2.97 o
   5   2  11        6.30        6.09      2.38 o
   6   2  11        0.11       -2.11      3.38 o
   7   2  11        0.73        2.42      5.95 o
  -7   3  11        1.74        1.57      2.41 o
  -6   3  11        6.88        7.39      2.30 o
  -5   3  11       19.78       18.30      1.90 o
  -4   3  11        0.31       -0.81      1.01 o
  -3   3  11        0.02       -0.66      0.66 o
  -2   3  11        4.61        5.58      0.64 o
  -1   3  11       14.60       16.49      0.73 o
   0   3  11      501.96      499.78      4.56 o
   1   3  11        1.37        0.28      0.63 o
   2   3  11        9.65        9.22      1.05 o
   3   3  11      169.88      156.27      3.38 o
   4   3  11       26.42       35.52      2.43 o
   5   3  11        7.71        9.73      3.05 o
   6   3  11        0.90       -0.49      4.93 o
  -6   4  11        7.70        8.43      2.09 o
  -5   4  11        4.30        2.28      2.25 o
  -4   4  11        0.77        1.51      1.30 o
  -3   4  11       36.43       35.19      3.27 o
  -2   4  11      152.18      149.19      2.14 o
  -1   4  11      122.97      117.03      1.85 o
   0   4  11       60.28       52.03      1.22 o
   1   4  11      148.15      142.36      2.96 o
   2   4  11        5.23       11.97      1.32 o
   3   4  11       16.49       14.24      2.00 o
   4   4  11       35.12       34.09      4.39 o
   5   4  11        0.83        3.84      2.80 o
   6   4  11        0.39       -1.08      3.42 o
  -5   5  11        0.07       -0.14      2.28 o
  -4   5  11        0.05       -1.38      1.65 o
  -3   5  11       18.81       14.85      1.95 o
  -2   5  11       34.14       36.96      2.02 o
  -1   5  11      136.12      122.59      2.43 o
   0   5  11       31.98       34.76      1.40 o
   1   5  11       65.07       59.37      3.12 o
   2   5  11        5.24        9.28      2.19 o
   3   5  11       11.90        9.20      2.49 o
   4   5  11       16.92       22.23      3.34 o
   5   5  11        2.43        2.22      3.41 o
  -4   6  11        2.07        3.66      2.32 o
  -3   6  11       13.97       21.71      2.63 o
  -2   6  11       73.66       63.57      3.16 o
  -1   6  11        1.24        0.19      1.38 o
   0   6  11       10.64       11.03      1.37 o
   1   6  11       82.80       79.54      3.96 o
   2   6  11       27.21       27.17      3.13 o
   3   6  11       18.94       20.57      3.23 o
   4   6  11        2.88        1.42      3.36 o
  -3   7  11        0.06       -1.23      2.20 o
  -2   7  11        2.08        0.59      1.46 o
  -1   7  11        0.12        0.76      1.36 o
   0   7  11       66.44       73.95      4.20 o
   1   7  11        0.07       -2.40      2.70 o
   2   7  11        1.75        3.46      3.04 o
   3   7  11       19.32       14.84      4.72 o
  -7   0  12        7.35        6.09      5.13 o
  -6   0  12       54.44       51.91      5.28 o
  -5   0  12        7.45       15.62      2.70 o
  -4   0  12     2096.42     1931.67     24.67 o
  -3   0  12      115.35      129.36      3.84 o
  -2   0  12      940.86      965.96     11.36 o
  -1   0  12       50.68       49.32      1.79 o
   0   0  12     1525.81     1495.43     21.34 o
   1   0  12      813.08      816.83     12.60 o
   2   0  12       61.59       64.51      2.83 o
   3   0  12       81.13       78.02      3.44 o
   4   0  12        1.60        0.12      2.66 o
   5   0  12       18.87       20.47      4.50 o
   6   0  12       20.27       20.21      4.69 o
   7   0  12        1.70       -2.76      5.85 o
  -7   1  12        9.02       12.20      3.40 o
  -6   1  12       65.97       73.76      3.84 o
  -5   1  12       14.17       19.07      1.69 o
  -4   1  12        2.10       -0.86      0.96 o
  -3   1  12        9.84        8.62      0.91 o
  -2   1  12       78.40       62.97      1.30 o
  -1   1  12      518.37      473.57      4.05 o
   0   1  12      421.95      392.25      3.65 o
   1   1  12      322.19      288.49      3.15 o
   2   1  12      127.70      129.20      2.76 o
   3   1  12      406.32      391.08      5.71 o
   4   1  12       35.54       43.01      3.17 o
   5   1  12       12.33       16.15      2.74 o
   6   1  12       16.21       14.95      3.10 o
   7   1  12        4.14        4.07      6.20 o
  -7   2  12        2.47        4.89      4.06 o
  -6   2  12        8.09        7.63      2.13 o
  -5   2  12        3.13        0.31      1.14 o
  -4   2  12       73.25       70.83      2.20 o
  -3   2  12       94.88      101.04      1.86 o
  -2   2  12       66.99       64.83      1.32 o
  -1   2  12       62.98       82.48      1.41 o
   0   2  12      146.35      153.04      1.88 o
   1   2  12        1.93        1.11      0.79 o
   2   2  12      158.56      156.58      2.77 o
   3   2  12      135.41      132.94      2.80 o
   4   2  12      440.42      417.59      8.05 o
   5   2  12       17.52       11.15      2.56 o
   6   2  12        0.18        0.33      5.36 o
  -7   3  12        2.27        2.72      6.97 o
  -6   3  12        2.88        3.35      2.14 o
  -5   3  12        7.25       11.10      1.84 o
  -4   3  12       16.60       20.37      1.58 o
  -3   3  12        0.78       -0.73      0.73 o
  -2   3  12       22.74       22.73      0.94 o
  -1   3  12      461.71      477.27      4.43 o
   0   3  12       71.00       64.24      1.50 o
   1   3  12      205.15      187.89      3.34 o
   2   3  12        5.08        2.48      0.96 o
   3   3  12      417.85      395.83      5.43 o
   4   3  12        5.86        7.40      2.06 o
   5   3  12        0.16       -1.15      2.81 o
   6   3  12        0.01        1.32      3.83 o
  -6   4  12        1.68        1.48      2.31 o
  -5   4  12        0.85        1.40      1.54 o
  -4   4  12      108.51       96.50      3.08 o
  -3   4  12        3.66        4.57      1.07 o
  -2   4  12      493.11      442.80      4.93 o
  -1   4  12       10.29       14.99      0.98 o
   0   4  12       52.26       43.82      1.21 o
   1   4  12      137.91      139.05      3.63 o
   2   4  12      148.58      137.86      4.39 o
   3   4  12        4.06        2.09      1.68 o
   4   4  12        6.42       10.40      2.70 o
   5   4  12        0.00       -0.70      2.60 o
   6   4  12        1.93       -1.61      3.41 o
  -5   5  12       13.07       12.97      2.17 o
  -4   5  12        0.46       -1.05      1.40 o
  -3   5  12        2.15        1.49      1.20 o
  -2   5  12        0.89        1.20      0.97 o
  -1   5  12       43.65       46.25      2.48 o
   0   5  12       47.78       43.80      1.58 o
   1   5  12       19.70       16.47      1.84 o
   2   5  12        4.23        1.15      2.20 o
   3   5  12        0.15       -1.17      2.12 o
   4   5  12        9.81       11.58      3.13 o
   5   5  12        9.99       13.85      3.93 o
  -4   6  12        1.64        0.23      1.91 o
  -3   6  12        0.07       -0.07      1.34 o
  -2   6  12        0.03        0.70      1.52 o
  -1   6  12       10.96       10.96      1.61 o
   0   6  12        2.34        3.54      1.18 o
   1   6  12        2.60        3.39      2.19 o
   2   6  12        2.15       -0.71      2.26 o
   3   6  12       10.06        8.09      3.06 o
   4   6  12        0.27       -2.21      2.98 o
  -3   7  12        0.00       -1.19      2.26 o
  -2   7  12        0.00       -1.41      1.41 o
  -1   7  12       36.71       33.77      2.38 o
   0   7  12        0.47        1.61      2.44 o
   1   7  12        4.00        2.19      5.74 o
   2   7  12       11.34        8.34      3.33 o
  -7   1  13       20.85       27.20      4.07 o
  -6   1  13        0.84        2.33      1.84 o
  -5   1  13        6.06        7.55      1.42 o
  -4   1  13      142.36      130.81      2.72 o
  -3   1  13      149.20      125.39      2.11 o
  -2   1  13      172.07      173.36      2.44 o
  -1   1  13       16.10       22.94      0.75 o
   0   1  13      268.76      242.29      2.99 o
   1   1  13      110.81      123.49      1.93 o
   2   1  13       68.80       71.10      2.20 o
   3   1  13       22.24       29.69      1.86 o
   4   1  13        1.84        2.30      1.96 o
   5   1  13       52.53       53.90      3.72 o
   6   1  13        6.84        3.53      3.17 o
   7   1  13        0.06        1.32      5.99 o
  -7   2  13        6.63       10.77      4.26 o
  -6   2  13        0.28       -1.59      1.59 o
  -5   2  13        2.06        0.05      1.34 o
  -4   2  13       61.61       65.13      2.22 o
  -3   2  13        9.29       10.09      0.86 o
  -2   2  13        2.27        2.56      0.57 o
  -1   2  13        6.24       10.13      0.71 o
   0   2  13       79.96       81.47      1.31 o
   1   2  13      158.63      167.24      3.17 o
   2   2  13       74.69       62.15      1.89 o
   3   2  13       20.48       20.44      1.54 o
   4   2  13       20.34       23.24      2.66 o
   5   2  13        9.30        8.31      2.53 o
   6   2  13        1.95        3.03      4.02 o
  -6   3  13        0.01       -1.80      1.80 o
  -5   3  13       18.26       20.80      2.49 o
  -4   3  13       42.06       41.96      2.03 o
  -3   3  13       30.84       30.67      1.40 o
  -2   3  13      108.10      102.41      2.37 o
  -1   3  13      587.25      538.38      5.58 o
   0   3  13      131.29      110.31      1.87 o
   1   3  13       10.74        8.86      0.94 o
   2   3  13        1.38        7.51      1.13 o
   3   3  13      159.85      167.88      3.83 o
   4   3  13        0.51       -0.20      1.76 o
   5   3  13        7.06        4.30      2.83 o
   6   3  13        8.53        4.17      3.05 o
  -6   4  13        0.23       -0.41      1.78 o
  -5   4  13        1.39        0.49      1.60 o
  -4   4  13       25.41       29.99      2.10 o
  -3   4  13      224.92      209.67      3.69 o
  -2   4  13       79.88       79.43      1.90 o
  -1   4  13      346.52      341.88      3.40 o
   0   4  13       24.66       24.98      1.11 o
   1   4  13        1.32        4.03      1.07 o
   2   4  13        5.78        1.28      1.22 o
   3   4  13       13.74       10.29      1.99 o
   4   4  13        3.73        4.44      2.59 o
   5   4  13       19.22       23.94      3.65 o
   6   4  13        0.81        0.27      4.77 o
  -5   5  13       12.04       21.01      2.38 o
  -4   5  13        1.18        2.62      1.58 o
  -3   5  13        0.00       -0.13      1.17 o
  -2   5  13       22.57       25.55      1.48 o
  -1   5  13        6.45        8.23      1.07 o
   0   5  13        0.70        1.20      0.84 o
   1   5  13       10.91        6.85      1.85 o
   2   5  13       32.69       33.02      3.06 o
   3   5  13       28.43       25.50      3.10 o
   4   5  13        2.45        5.11      2.83 o
   5   5  13        9.52       11.80      3.30 o
  -4   6  13       13.19       13.21      2.09 o
  -3   6  13        1.16        0.59      1.45 o
  -2   6  13        7.73        7.22      1.46 o
  -1   6  13       10.12       11.03      1.66 o
   0   6  13       26.40       27.79      1.84 o
   1   6  13       50.03       47.35      3.53 o
   2   6  13        0.27        0.22      2.36 o
   3   6  13        5.81        8.09      2.74 o
   4   6  13        0.97       -1.39      2.75 o
  -3   7  13        0.55       -1.03      1.54 o
  -2   7  13        0.01       -1.39      1.54 o
  -1   7  13       62.54       63.81      3.08 o
   0   7  13        5.51        9.27      2.72 o
   1   7  13       12.04       16.27      7.76 o
   2   7  13        9.03        9.48      3.50 o
  -7   0  14        1.12       -0.98      4.55 o
  -6   0  14        0.97        2.31      3.27 o
  -5   0  14      236.69      216.39      5.41 o
  -4   0  14       67.50       71.92      3.04 o
  -3   0  14      315.17      324.44      5.29 o
  -2   0  14       13.26       13.66      1.35 o
  -1   0  14     2792.45     2986.79     34.69 o
   0   0  14       11.01       19.46      2.82 o
   1   0  14      304.40      254.84      7.30 o
   2   0  14      245.26      241.13      5.98 o
   3   0  14       13.71       12.82      2.18 o
   4   0  14       88.83       79.59      5.11 o
   5   0  14       23.98       31.36      4.55 o
   6   0  14       23.66       24.07      4.95 o
  -7   1  14        1.16        4.23      3.26 o
  -6   1  14       17.05       21.96      3.43 o
  -5   1  14        2.09       -0.51      1.19 o
  -4   1  14      299.95      304.43      4.34 o
  -3   1  14       95.04       94.25      1.91 o
  -2   1  14      464.44      457.74      4.73 o
  -1   1  14      543.66      479.26      4.36 o
   0   1  14      150.27      163.24      2.31 o
   1   1  14      142.77      137.70      2.22 o
   2   1  14      496.39      489.59      5.90 o
   3   1  14        2.46        2.15      1.44 o
   4   1  14       74.33       77.11      4.15 o
   5   1  14        9.67       10.72      2.68 o
   6   1  14        8.08        8.55      2.99 o
  -7   2  14        3.32        9.72      4.31 o
  -6   2  14        6.69        4.82      3.17 o
  -5   2  14        0.09       -1.25      1.27 o
  -4   2  14        0.15       -1.01      1.01 o
  -3   2  14      105.90      113.61      2.34 o
  -2   2  14      161.20      159.01      2.04 o
  -1   2  14        8.85       10.80      0.74 o
   0   2  14      157.01      187.88      2.11 o
   1   2  14      604.26      527.26      5.81 o
   2   2  14        8.61        9.10      1.18 o
   3   2  14       73.67       72.95      3.11 o
   4   2  14       39.02       45.92      3.23 o
   5   2  14        0.02        1.35      2.38 o
   6   2  14       21.88       14.60      4.61 o
  -6   3  14        0.61       -1.75      1.98 o
  -5   3  14       10.58        8.35      1.78 o
  -4   3  14      100.10      104.56      2.87 o
  -3   3  14       15.32       14.73      1.23 o
  -2   3  14      229.16      234.23      3.04 o
  -1   3  14      289.51      277.53      3.10 o
   0   3  14      110.54      110.14      1.81 o
   1   3  14        3.96        5.47      0.93 o
   2   3  14      592.08      543.60      6.62 o
   3   3  14        3.17        6.76      1.55 o
   4   3  14        0.62        0.50      1.83 o
   5   3  14       28.31       31.81      3.76 o
   6   3  14        2.93        1.21      5.26 o
  -6   4  14        1.78       -0.48      2.39 o
  -5   4  14       31.36       23.51      2.44 o
  -4   4  14       21.14       25.87      2.03 o
  -3   4  14       65.55       63.38      2.13 o
  -2   4  14        0.03       -0.32      0.80 o
  -1   4  14      119.23      119.42      2.29 o
   0   4  14        5.72        6.24      0.84 o
   1   4  14      158.86      146.95      3.06 o
   2   4  14        6.49        8.10      1.44 o
   3   4  14       24.56       27.02      2.48 o
   4   4  14       19.65       15.39      2.92 o
   5   4  14        8.71        7.70      3.02 o
  -5   5  14        1.18        0.59      1.77 o
  -4   5  14        7.46        6.52      1.77 o
  -3   5  14       12.61       12.31      1.55 o
  -2   5  14       24.65       22.13      1.48 o
  -1   5  14        3.99        2.82      1.01 o
   0   5  14        5.27        6.83      1.03 o
   1   5  14       49.84       44.35      5.02 o
   2   5  14        0.14        2.83      2.15 o
   3   5  14       20.96       19.84      4.21 o
   4   5  14       40.04       51.22      6.43 o
   5   5  14        0.21        0.25      3.53 o
  -4   6  14        0.02       -1.58      1.58 o
  -3   6  14        3.59        1.90      1.50 o
  -2   6  14        5.03        6.68      1.45 o
  -1   6  14        0.61       -0.35      1.39 o
   0   6  14        0.81        2.66      1.86 o
   1   6  14        9.59        6.24      2.48 o
   2   6  14       26.04       27.09      3.77 o
   3   6  14        0.89        2.41      2.72 o
   4   6  14        0.95        2.26      4.35 o
  -2   7  14        0.07       -0.57      1.57 o
  -1   7  14        5.18        7.44      2.39 o
   0   7  14        2.37        8.68      2.80 o
   1   7  14        6.67       12.82      3.49 o
   2   7  14        2.79        3.02      3.34 o
  -7   1  15        1.48        0.95      3.03 o
  -6   1  15        0.28        4.08      2.67 o
  -5   1  15       24.39       27.04      2.10 o
  -4   1  15      328.14      309.43      4.42 o
  -3   1  15       15.03       19.73      1.12 o
  -2   1  15      307.58      279.28      3.41 o
  -1   1  15       23.11       33.61      1.05 o
   0   1  15        0.09        0.97      0.71 o
   1   1  15      126.68      133.85      2.23 o
   2   1  15      110.79      107.90      2.39 o
   3   1  15        5.23        6.16      1.93 o
   4   1  15        4.72        5.42      2.25 o
   5   1  15        1.60        4.82      2.52 o
   6   1  15        7.50        3.67      2.91 o
  -7   2  15        0.87        4.62      3.96 o
  -6   2  15       20.06       22.79      2.76 o
  -5   2  15        0.17       -1.28      1.28 o
  -4   2  15       11.62        5.32      1.26 o
  -3   2  15        7.17        5.59      0.81 o
  -2   2  15       15.14       17.01      0.85 o
  -1   2  15      115.80      119.93      1.87 o
   0   2  15       36.35       38.33      1.05 o
   1   2  15        1.97        5.33      0.87 o
   2   2  15       21.30       22.69      1.46 o
   3   2  15       14.60       14.48      1.85 o
   4   2  15       39.91       42.46      3.45 o
   5   2  15        0.13        2.36      2.77 o
   6   2  15        2.13        3.06      4.11 o
  -6   3  15        4.29        4.27      2.40 o
  -5   3  15       10.09       10.57      1.90 o
  -4   3  15       53.54       48.06      2.18 o
  -3   3  15       45.13       44.43      1.79 o
  -2   3  15        0.15       -0.12      0.85 o
  -1   3  15       85.66       87.57      1.70 o
   0   3  15       37.64       41.58      1.15 o
   1   3  15        3.39        2.09      0.92 o
   2   3  15      422.15      405.62      6.24 o
   3   3  15        0.03        2.03      1.74 o
   4   3  15        6.26        5.42      2.09 o
   5   3  15       15.61       11.04      3.08 o
   6   3  15        2.45        2.98      3.12 o
  -6   4  15        1.28        0.14      1.93 o
  -5   4  15       12.08        9.69      2.38 o
  -4   4  15       30.05       26.06      2.27 o
  -3   4  15       24.25       22.92      1.52 o
  -2   4  15       74.86       66.88      1.88 o
  -1   4  15      239.93      221.48      3.13 o
   0   4  15       68.10       64.48      1.78 o
   1   4  15      140.36      148.83      3.18 o
   2   4  15       33.36       35.65      2.02 o
   3   4  15        0.01       -1.49      2.08 o
   4   4  15       16.62       18.11      3.16 o
   5   4  15        4.77        6.48      3.48 o
  -5   5  15        0.08        2.20      1.77 o
  -4   5  15        6.94        4.03      1.68 o
  -3   5  15        0.38       -0.55      1.19 o
  -2   5  15       38.15       40.55      2.14 o
  -1   5  15       49.42       48.68      1.95 o
   0   5  15        0.01       -0.06      0.91 o
   1   5  15       27.32       27.89      2.34 o
   2   5  15       37.02       40.01      4.26 o
   3   5  15        6.69        9.42      2.73 o
   4   5  15       11.90       13.23      3.28 o
  -4   6  15        1.30        2.00      1.73 o
  -3   6  15        2.31        1.89      1.48 o
  -2   6  15        0.04       -0.72      1.25 o
  -1   6  15       10.53        9.05      3.51 o
   0   6  15       54.09       59.90      4.07 o
   1   6  15        3.48        2.14      3.21 o
   2   6  15        2.37        1.30      2.50 o
   3   6  15        0.59       -0.03      2.58 o
  -2   7  15       17.23       17.56      1.97 o
  -1   7  15       14.13       13.55      2.25 o
   0   7  15       10.06       14.33      3.05 o
   1   7  15        0.69        3.63      4.39 o
   2   7  15       32.51       38.85      5.46 o
  -7   0  16        4.27        5.04      4.97 o
  -6   0  16        5.06        4.51      3.57 o
  -5   0  16      120.88      119.78      5.77 o
  -4   0  16        6.30        4.61      1.45 o
  -3   0  16        0.05       -0.94      0.94 o
  -2   0  16       51.61       62.33      2.36 o
  -1   0  16       17.41       13.75      1.35 o
   0   0  16      199.72      197.64      5.37 o
   1   0  16       45.78       41.96      2.35 o
   2   0  16      288.67      259.66      6.29 o
   3   0  16      195.45      193.33     10.89 o
   4   0  16       91.41       94.82      5.79 o
   5   0  16        7.88        4.95      3.74 o
   6   0  16        1.16        5.89      4.40 o
  -7   1  16        9.83       10.88      3.50 o
  -6   1  16        6.85        6.23      2.96 o
  -5   1  16       70.98       72.61      2.93 o
  -4   1  16        0.30        1.49      0.98 o
  -3   1  16      716.47      648.82      6.60 o
  -2   1  16        3.70        2.61      0.72 o
  -1   1  16      275.09      265.13      3.06 o
   0   1  16        6.07        9.54      1.10 o
   1   1  16      147.12      156.20      2.47 o
   2   1  16       24.14       28.02      1.33 o
   3   1  16       81.74       78.38      3.45 o
   4   1  16       17.15       25.82      2.87 o
   5   1  16       45.48       51.18      3.81 o
   6   1  16        2.79        2.23      3.03 o
  -6   2  16       12.41       13.57      2.42 o
  -5   2  16       30.24       32.22      2.35 o
  -4   2  16       56.33       59.45      2.26 o
  -3   2  16       62.87       53.30      1.81 o
  -2   2  16        0.27       -0.63      0.63 o
  -1   2  16        7.83        5.28      0.71 o
   0   2  16      174.01      171.86      2.80 o
   1   2  16      177.70      164.93      3.02 o
   2   2  16       25.94       25.55      1.57 o
   3   2  16       11.76       10.47      1.82 o
   4   2  16       51.64       53.79      3.15 o
   5   2  16       17.52       17.95      3.36 o
   6   2  16        0.47       -1.29      4.09 o
  -6   3  16        2.28        4.04      2.42 o
  -5   3  16       44.98       43.58      2.84 o
  -4   3  16       30.77       25.01      1.80 o
  -3   3  16       59.99       58.97      1.85 o
  -2   3  16        0.81        0.39      0.82 o
  -1   3  16      488.14      438.69      6.27 o
   0   3  16       38.04       46.04      1.24 o
   1   3  16      102.80       89.41      2.29 o
   2   3  16       16.73       24.80      1.70 o
   3   3  16       31.94       42.90      3.10 o
   4   3  16       10.89       14.75      2.43 o
   5   3  16       19.02       18.09      5.57 o
   6   3  16        0.94       -1.70      3.07 o
  -6   4  16        1.29       -1.75      1.75 o
  -5   4  16        4.44        2.96      1.79 o
  -4   4  16        1.95        1.56      1.48 o
  -3   4  16        4.65        2.90      1.50 o
  -2   4  16       19.83       18.22      2.43 o
  -1   4  16        7.00        5.81      1.02 o
   0   4  16      199.37      188.99      2.96 o
   1   4  16       22.00       24.34      1.70 o
   2   4  16        0.26        1.59      1.48 o
   3   4  16        5.22       -0.18      2.29 o
   4   4  16        7.03        7.00      2.89 o
   5   4  16        1.87        3.77      3.03 o
  -5   5  16        0.00        0.75      1.87 o
  -4   5  16        4.63        4.33      1.94 o
  -3   5  16       20.78       21.71      2.11 o
  -2   5  16        0.17        2.53      1.07 o
  -1   5  16       35.09       37.80      2.85 o
   0   5  16       24.54       21.00      1.46 o
   1   5  16        0.44       -1.14      1.55 o
   2   5  16       14.10       14.18      3.66 o
   3   5  16       23.89       24.60      3.30 o
   4   5  16        2.10       -0.51      2.71 o
  -4   6  16       12.27       12.04      2.15 o
  -3   6  16        1.24        0.04      1.49 o
  -2   6  16        6.37        2.88      1.44 o
  -1   6  16        1.89        1.68      1.51 o
   0   6  16        4.47        7.35      2.09 o
   1   6  16        6.81        6.75      3.10 o
   2   6  16       11.10        8.23      2.85 o
   3   6  16        9.60       15.72      4.03 o
  -2   7  16        0.35       -1.23      1.42 o
  -1   7  16        5.08        9.43      2.05 o
   0   7  16        2.83       -2.48      2.48 o
   1   7  16        0.04       -3.17      3.17 o
  -7   1  17        3.52        7.98      3.45 o
  -6   1  17        7.99       12.79      3.20 o
  -5   1  17        1.19        0.68      1.38 o
  -4   1  17       49.78       47.85      2.12 o
  -3   1  17      250.88      255.82      3.58 o
  -2   1  17        5.71        8.02      0.92 o
  -1   1  17       20.61       25.67      0.99 o
   0   1  17       38.92       42.59      1.74 o
   1   1  17       41.60       43.15      1.70 o
   2   1  17       59.56       60.80      2.41 o
   3   1  17       24.48       23.64      4.02 o
   4   1  17       11.83       10.37      2.55 o
   5   1  17       41.44       42.71      3.75 o
   6   1  17        1.28       -1.19      3.34 o
  -6   2  17       32.93       38.71      3.21 o
  -5   2  17        0.91        0.45      1.45 o
  -4   2  17       16.41       16.04      2.55 o
  -3   2  17        8.18       11.87      1.36 o
  -2   2  17        8.00        7.95      0.93 o
  -1   2  17       29.81       28.99      1.52 o
   0   2  17      127.63      132.23      2.73 o
   1   2  17        2.58        1.92      0.82 o
   2   2  17       27.01       31.67      2.08 o
   3   2  17       30.65       33.14      2.33 o
   4   2  17        1.04        0.06      1.80 o
   5   2  17        0.48        3.52      2.95 o
   6   2  17        1.92        1.19      4.34 o
  -6   3  17        2.51        1.77      2.21 o
  -5   3  17        0.31        0.23      1.56 o
  -4   3  17        7.10        5.27      1.37 o
  -3   3  17        7.51        9.20      1.11 o
  -2   3  17      210.59      192.32      3.69 o
  -1   3  17      204.82      193.59      3.25 o
   0   3  17      109.40      112.19      2.00 o
   1   3  17       17.07       19.22      1.48 o
   2   3  17        0.26        3.35      1.58 o
   3   3  17       28.55       23.33      2.45 o
   4   3  17        6.61        3.70      2.16 o
   5   3  17        5.68        6.58      3.62 o
  -5   4  17        1.73       -0.68      1.64 o
  -4   4  17        1.71        2.65      1.58 o
  -3   4  17       14.81       16.40      1.54 o
  -2   4  17        1.12        1.36      0.96 o
  -1   4  17       41.19       44.36      1.68 o
   0   4  17       59.79       63.08      1.86 o
   1   4  17       47.71       46.12      2.13 o
   2   4  17       36.57       31.59      3.17 o
   3   4  17        3.01        4.44      2.49 o
   4   4  17       52.95       55.06      4.29 o
   5   4  17        0.01        0.00      2.95 o
  -5   5  17        0.65       -1.68      1.68 o
  -4   5  17        0.08        4.76      1.72 o
  -3   5  17       55.56       57.20      2.81 o
  -2   5  17       12.47       12.91      1.56 o
  -1   5  17        4.95        6.49      1.36 o
   0   5  17       32.83       43.18      2.37 o
   1   5  17        4.94        1.96      1.71 o
   2   5  17       14.48       12.69      2.75 o
   3   5  17        0.74        0.46      2.44 o
   4   5  17        0.03        2.55      2.92 o
  -4   6  17        1.92        2.45      2.52 o
  -3   6  17        0.01       -0.59      1.44 o
  -2   6  17        0.09       -1.27      1.32 o
  -1   6  17       12.60       15.17      2.08 o
   0   6  17       21.02       25.27      2.66 o
   1   6  17        1.36        1.22      2.37 o
   2   6  17        4.26        3.97      2.77 o
   3   6  17       23.13       28.86      3.73 o
  -1   7  17        4.06        4.64      2.33 o
   0   7  17        1.20        0.98      3.72 o
   1   7  17       12.28        6.19      3.71 o
  -6   0  18       15.91       14.91      6.45 o
  -5   0  18       11.45       13.76      3.59 o
  -4   0  18       12.54       17.59      1.97 o
  -3   0  18        0.02       -0.39      1.16 o
  -2   0  18       18.72       22.68      1.74 o
  -1   0  18        8.98        7.82      1.45 o
   0   0  18      161.82      161.52      4.49 o
   1   0  18      212.12      205.84      5.24 o
   2   0  18       51.72       51.93      4.30 o
   3   0  18      231.03      218.77      8.01 o
   4   0  18        6.51        2.45      3.36 o
   5   0  18       33.96       25.57      4.77 o
   6   0  18       21.89       19.68      8.61 o
  -6   1  18       14.49       22.50      4.92 o
  -5   1  18        0.92        1.08      1.68 o
  -4   1  18      126.74      117.18      2.99 o
  -3   1  18        5.94        5.94      1.04 o
  -2   1  18      193.59      201.90      3.14 o
  -1   1  18       35.29       36.86      1.34 o
   0   1  18      117.18      129.81      2.87 o
   1   1  18       13.49       10.52      1.21 o
   2   1  18      200.52      174.12      3.78 o
   3   1  18        9.76       10.26      1.81 o
   4   1  18       16.05       16.30      2.82 o
   5   1  18        3.08        4.01      2.74 o
   6   1  18        0.83        1.36      3.48 o
  -6   2  18        9.44        5.18      2.49 o
  -5   2  18        5.57        8.46      1.70 o
  -4   2  18        3.91        0.92      1.23 o
  -3   2  18      551.42      515.56      6.83 o
  -2   2  18       53.51       55.25      1.74 o
  -1   2  18      289.22      302.91      5.15 o
   0   2  18      599.98      555.94      6.78 o
   1   2  18       11.24       13.66      1.27 o
   2   2  18       13.43       15.16      1.76 o
   3   2  18       39.91       42.00      3.91 o
   4   2  18        5.77        3.51      1.95 o
   5   2  18        0.14       -0.36      2.29 o
   6   2  18        7.02       11.55      4.92 o
  -6   3  18        0.05       -2.07      2.07 o
  -5   3  18        0.76        3.04      1.67 o
  -4   3  18        3.79        0.68      1.23 o
  -3   3  18        0.17       -0.82      0.82 o
  -2   3  18      331.12      321.01      4.49 o
  -1   3  18        7.17        9.68      1.17 o
   0   3  18      228.85      227.36      3.39 o
   1   3  18        1.28        1.36      1.24 o
   2   3  18       37.41       36.37      2.61 o
   3   3  18        0.41       -0.58      1.80 o
   4   3  18        0.12        1.20      2.13 o
   5   3  18        1.23       -0.45      2.71 o
  -5   4  18        4.05        6.07      1.98 o
  -4   4  18        0.48       -1.23      1.44 o
  -3   4  18        8.32        9.10      1.91 o
  -2   4  18        3.91        2.79      1.08 o
  -1   4  18       55.20       50.91      1.79 o
   0   4  18        1.01        1.84      1.18 o
   1   4  18        9.19       12.28      1.69 o
   2   4  18       30.51       25.82      3.47 o
   3   4  18       30.83       27.78      3.28 o
   4   4  18        0.00        4.64      3.92 o
   5   4  18       11.31       14.89      3.52 o
  -4   5  18       13.19       11.67      2.04 o
  -3   5  18       11.14       12.81      1.88 o
  -2   5  18        0.30       -0.51      1.16 o
  -1   5  18       13.20       14.61      1.94 o
   0   5  18       15.56       18.37      1.91 o
   1   5  18        2.24        2.55      1.75 o
   2   5  18       32.64       24.85      3.28 o
   3   5  18       15.80       12.31      3.09 o
   4   5  18        0.81       -0.72      2.86 o
  -3   6  18        0.40        1.67      1.61 o
  -2   6  18        0.37        1.83      1.44 o
  -1   6  18        0.54       -0.07      1.56 o
   0   6  18       10.92       10.21      2.32 o
   1   6  18       22.29       21.51      3.99 o
   2   6  18        5.07        8.06      2.88 o
   3   6  18        1.65        3.98      2.97 o
   0   7  18        0.03        2.37      4.65 o
  -6   1  19        1.59        2.18      2.81 o
  -5   1  19        2.22        2.78      1.78 o
  -4   1  19       21.40       21.86      1.74 o
  -3   1  19       14.38       14.85      1.58 o
  -2   1  19       23.09       24.10      1.41 o
  -1   1  19        9.60       10.85      0.93 o
   0   1  19      219.08      235.93      4.07 o
   1   1  19       15.16       14.12      1.42 o
   2   1  19       30.84       36.82      2.05 o
   3   1  19        2.24        1.66      1.64 o
   4   1  19       26.82       24.22      3.10 o
   5   1  19       12.28       18.60      3.26 o
   6   1  19        0.48        0.80      3.60 o
  -6   2  19        4.91        6.69      9.37 o
  -5   2  19        9.54       11.46      2.26 o
  -4   2  19        0.02        2.60      1.47 o
  -3   2  19       12.23       26.81      1.78 o
  -2   2  19       10.91       13.87      1.18 o
  -1   2  19       69.43       76.14      1.96 o
   0   2  19        1.01        7.73      1.59 o
   1   2  19       13.76       14.91      1.62 o
   2   2  19       22.45       24.98      2.13 o
   3   2  19        3.73        4.76      1.78 o
   4   2  19        0.66       -0.13      2.01 o
   5   2  19        1.15        2.50      3.14 o
  -6   3  19        0.43       -2.18      2.18 o
  -5   3  19       20.31       16.32      2.70 o
  -4   3  19        3.33        2.99      1.38 o
  -3   3  19        0.15       -0.12      0.98 o
  -2   3  19       58.67       56.84      1.97 o
  -1   3  19       18.21       13.92      1.30 o
   0   3  19       92.69       91.58      2.91 o
   1   3  19       34.19       36.57      2.43 o
   2   3  19        6.76       11.22      2.53 o
   3   3  19        0.76       -1.43      1.94 o
   4   3  19       19.80       20.05      3.69 o
   5   3  19        2.72        7.45      4.19 o
  -5   4  19        5.94        6.55      2.06 o
  -4   4  19        0.31        0.52      1.51 o
  -3   4  19        0.55       -0.23      1.29 o
  -2   4  19        6.62        4.71      1.33 o
  -1   4  19        5.16        7.74      1.19 o
   0   4  19       40.47       44.14      2.24 o
   1   4  19        9.59        7.45      1.87 o
   2   4  19        6.25       12.37      2.32 o
   3   4  19      110.66       90.64      7.50 o
   4   4  19        0.17        1.67      2.88 o
  -4   5  19        9.48        9.12      1.96 o
  -3   5  19       14.46       15.19      1.99 o
  -2   5  19        0.69       -0.35      1.24 o
  -1   5  19        6.12        5.82      1.58 o
   0   5  19        0.16        0.07      1.50 o
   1   5  19       37.68       44.37      3.88 o
   2   5  19       15.10       17.92      3.12 o
   3   5  19        4.09        2.18      2.65 o
   4   5  19        0.26       -1.44      2.77 o
  -3   6  19        6.68        4.87      1.83 o
  -2   6  19        1.14       -1.11      1.45 o
  -1   6  19       43.78       49.87      3.21 o
   0   6  19        1.59        0.87      2.40 o
   1   6  19        7.24        6.90      3.67 o
   2   6  19        3.77        7.66      2.95 o
  -6   0  20        3.71        1.91      4.30 o
  -5   0  20       13.81       21.16      4.13 o
  -4   0  20        3.54        0.53      1.34 o
  -3   0  20       39.95       44.56      3.61 o
  -2   0  20       63.41       63.40      3.02 o
  -1   0  20       96.54       91.36      4.47 o
   0   0  20      109.34       87.17      4.34 o
   1   0  20        0.20       -1.92      1.92 o
   2   0  20       78.96       71.62      4.97 o
   3   0  20        6.05        3.05      3.98 o
   4   0  20       42.70       37.47      4.97 o
   5   0  20        0.23       -0.25      3.94 o
   6   0  20       13.62       13.30      7.01 o
  -6   1  20        1.56        2.14      2.80 o
  -5   1  20        3.99        2.00      1.83 o
  -4   1  20       45.91       46.90      2.42 o
  -3   1  20        5.91        8.75      1.33 o
  -2   1  20       38.86       30.48      1.75 o
  -1   1  20       15.06       15.38      2.01 o
   0   1  20        0.91        6.64      1.47 o
   1   1  20       92.38       94.59      3.03 o
   2   1  20       17.33       19.41      2.56 o
   3   1  20       27.78       30.13      3.05 o
   4   1  20        0.94        2.10      2.55 o
   5   1  20       13.21       14.83      3.26 o
  -6   2  20        4.42        1.88      3.58 o
  -5   2  20        3.44        5.81      2.06 o
  -4   2  20      282.11      246.04      5.30 o
  -3   2  20      100.98       89.61      2.81 o
  -2   2  20      405.97      391.00      5.37 o
  -1   2  20        2.33        1.39      0.95 o
   0   2  20      256.34      247.00      4.85 o
   1   2  20       43.29       46.90      2.20 o
   2   2  20        3.65        2.50      1.58 o
   3   2  20       24.14       25.43      2.33 o
   4   2  20       10.67        7.45      3.08 o
   5   2  20        4.95        7.22      3.47 o
  -6   3  20        0.01       -1.96      3.46 o
  -5   3  20       10.23       18.56      2.82 o
  -4   3  20       20.22       18.73      1.89 o
  -3   3  20       44.94       46.74      2.00 o
  -2   3  20       17.12       19.37      2.15 o
  -1   3  20       75.20       79.71      2.31 o
   0   3  20       42.72       42.74      2.30 o
   1   3  20       44.85       48.08      2.72 o
   2   3  20       54.05       63.12      4.93 o
   3   3  20        1.74       -1.87      1.87 o
   4   3  20        0.79        5.13      2.95 o
   5   3  20        0.14        2.22      4.12 o
  -5   4  20        1.58        0.74      1.81 o
  -4   4  20        1.64        2.74      1.70 o
  -3   4  20        2.83        3.51      1.50 o
  -2   4  20        0.18       -0.43      1.00 o
  -1   4  20        1.48       -0.46      1.03 o
   0   4  20       65.83       66.85      3.21 o
   1   4  20       17.26       15.94      2.16 o
   2   4  20       16.35       13.97      2.86 o
   3   4  20        0.06        1.79      2.56 o
   4   4  20        9.98        1.82      7.13 o
  -4   5  20        0.04       -0.12      1.64 o
  -3   5  20        1.63        3.81      1.68 o
  -2   5  20        6.89        7.13      1.76 o
  -1   5  20       16.03       13.16      1.70 o
   0   5  20        1.55       -0.96      2.05 o
   1   5  20       40.03       38.63      4.27 o
   2   5  20        1.56        0.13      2.51 o
   3   5  20        9.58        8.06      2.97 o
  -3   6  20        1.75        0.02      1.69 o
  -2   6  20        0.92        1.02      1.60 o
  -1   6  20        1.81        2.72      3.14 o
   0   6  20       17.11       22.29      4.11 o
   1   6  20        2.14        2.02      2.60 o
   2   6  20        2.68        3.96      2.92 o
  -6   1  21        6.90        6.96      3.08 o
  -5   1  21        0.01        1.04      2.42 o
  -4   1  21        7.43        6.17      1.50 o
  -3   1  21        3.82        3.19      1.15 o
  -2   1  21        1.13       -0.66      1.10 o
  -1   1  21       23.29       21.29      1.69 o
   0   1  21       21.17       21.24      2.02 o
   1   1  21       14.62       21.73      1.95 o
   2   1  21       16.50       13.65      2.54 o
   3   1  21        6.21        5.03      2.48 o
   4   1  21       11.64       11.52      2.92 o
   5   1  21        0.05        1.86      3.33 o
  -6   2  21        5.52        7.44      5.27 o
  -5   2  21        3.33        1.56      1.92 o
  -4   2  21        0.02        0.13      1.41 o
  -3   2  21       19.05       22.16      1.57 o
  -2   2  21       83.50       94.34      2.46 o
  -1   2  21       69.12       69.47      2.67 o
   0   2  21       85.92       86.34      3.02 o
   1   2  21        7.53        7.84      2.11 o
   2   2  21        4.57        3.34      2.18 o
   3   2  21        0.03        2.81      2.87 o
   4   2  21        4.82       10.42      3.26 o
   5   2  21        0.14        1.01      3.30 o
  -5   3  21       20.91       26.95      2.65 o
  -4   3  21        0.54        0.04      1.27 o
  -3   3  21        0.23        2.09      1.22 o
  -2   3  21        3.58        4.14      1.14 o
  -1   3  21       23.40       28.05      1.76 o
   0   3  21       55.40       57.24      5.08 o
   1   3  21        5.69        5.95      1.76 o
   2   3  21        5.72        5.50      3.16 o
   3   3  21        0.28       -2.63      2.63 o
   4   3  21        1.26        1.81      3.05 o
   5   3  21        0.83        9.59      4.50 o
  -5   4  21        1.06        2.34      1.97 o
  -4   4  21        5.34        3.76      1.78 o
  -3   4  21       18.31       17.22      2.03 o
  -2   4  21       29.80       38.45      2.84 o
  -1   4  21       11.57       10.45      1.35 o
   0   4  21        0.67        4.41      2.30 o
   1   4  21       13.75       14.79      2.63 o
   2   4  21       35.78       33.10      3.71 o
   3   4  21        1.39        4.72      6.51 o
   4   4  21        1.83        1.98      3.98 o
  -4   5  21       12.02       13.15      2.23 o
  -3   5  21        0.80        1.05      1.49 o
  -2   5  21        0.98       -1.63      1.63 o
  -1   5  21        4.38        3.77      1.64 o
   0   5  21       10.01       12.95      2.84 o
   1   5  21       28.73       29.99      3.47 o
   2   5  21        0.86        0.35      2.64 o
   3   5  21        0.24       -1.75      3.56 o
  -2   6  21       20.46       16.91      2.37 o
  -1   6  21       12.17       15.20      3.15 o
   0   6  21        3.80        7.96      3.61 o
   1   6  21        2.66        2.57      2.78 o
   2   6  21        5.90        5.62      4.03 o
  -6   0  22        8.42        4.83      4.93 o
  -5   0  22       49.10       66.11      5.87 o
  -4   0  22        4.05        3.64      2.92 o
  -3   0  22        7.89        7.51      1.71 o
  -2   0  22       23.09       23.95      2.30 o
  -1   0  22       82.59       82.18      4.62 o
   0   0  22       18.92       14.02      2.86 o
   1   0  22        2.53       -0.59      3.15 o
   2   0  22        2.22        6.54      3.49 o
   3   0  22      104.00      100.00      6.37 o
   4   0  22        0.00       -2.12      3.70 o
   5   0  22       24.33       19.94      6.08 o
  -6   1  22        7.09        9.66      3.26 o
  -5   1  22        0.44        1.32      3.88 o
  -4   1  22        1.08       -0.79      1.59 o
  -3   1  22       11.14       13.10      1.54 o
  -2   1  22       48.09       45.92      2.10 o
  -1   1  22        1.87        2.06      1.49 o
   0   1  22       21.78       26.25      2.20 o
   1   1  22      191.30      188.90      5.69 o
   2   1  22       24.45       23.42      3.07 o
   3   1  22        9.14        7.87      2.70 o
   4   1  22       24.27       17.95      3.34 o
   5   1  22        0.08        4.81      3.61 o
  -6   2  22        3.45        0.71      3.78 o
  -5   2  22        1.67        2.02      1.94 o
  -4   2  22        0.03        0.08      1.61 o
  -3   2  22      125.41      109.58      3.00 o
  -2   2  22       20.07       21.33      1.51 o
  -1   2  22      384.28      363.85      6.18 o
   0   2  22        5.13        4.74      1.58 o
   1   2  22      117.56      123.05      4.84 o
   2   2  22        0.51        0.17      2.22 o
   3   2  22       10.73       10.57      3.27 o
   4   2  22        0.12        1.52      3.15 o
   5   2  22        0.47        0.90      3.46 o
  -5   3  22        4.35        2.12      1.92 o
  -4   3  22       10.70        8.43      1.75 o
  -3   3  22        0.55        0.33      1.19 o
  -2   3  22      115.15      120.98      3.83 o
  -1   3  22        8.18       11.33      1.66 o
   0   3  22       57.48       61.47      3.08 o
   1   3  22       22.37       18.09      5.55 o
   2   3  22        2.51        5.02      2.84 o
   3   3  22        9.73        8.21      3.25 o
   4   3  22        0.06       -0.80      3.93 o
  -4   4  22        4.60        6.64      1.96 o
  -3   4  22        0.14        0.42      1.70 o
  -2   4  22       13.42       12.84      2.35 o
  -1   4  22       12.89       16.00      1.74 o
   0   4  22       26.67       28.57      5.51 o
   1   4  22        0.28        0.75      2.18 o
   2   4  22        0.12        2.71      3.81 o
   3   4  22        7.77        2.96      3.89 o
   4   4  22        5.41        3.30      4.04 o
  -3   5  22        0.12        0.62      1.78 o
  -2   5  22        0.24       -0.08      1.94 o
  -1   5  22        0.11       -1.68      1.68 o
   0   5  22        1.05       -1.14      4.03 o
   1   5  22        3.70        6.74      3.80 o
   2   5  22       26.44       24.02      4.85 o
   3   5  22        1.22        4.30      7.41 o
  -2   6  22        0.86       -0.35      1.89 o
  -1   6  22       16.16       19.46      3.04 o
   0   6  22        0.42       -4.25      4.65 o
   1   6  22        2.48        1.28      3.38 o
  -6   1  23        0.07        1.73      2.88 o
  -5   1  23        7.87        7.69      2.83 o
  -4   1  23        1.30        0.77      1.67 o
  -3   1  23       26.13       27.40      2.14 o
  -2   1  23       75.42       73.62      2.86 o
  -1   1  23       14.27       14.91      2.02 o
   0   1  23        1.24        1.50      1.70 o
   1   1  23       23.22       26.72      2.18 o
   2   1  23        0.22       -1.99      2.32 o
   3   1  23        0.07       -2.48      2.48 o
   4   1  23        3.71        3.76      2.96 o
   5   1  23        2.36        9.24      3.88 o
  -5   2  23        2.84        2.20      2.19 o
  -4   2  23        0.02        0.66      1.66 o
  -3   2  23       45.39       46.58      2.60 o
  -2   2  23       12.49       13.13      1.69 o
  -1   2  23       36.12       42.98      2.66 o
   0   2  23        5.30        6.97      1.74 o
   1   2  23        6.17       10.90      2.18 o
   2   2  23        5.05        5.24      3.09 o
   3   2  23        0.85       -1.05      2.84 o
   4   2  23        2.24        1.35      3.15 o
   5   2  23        0.01       -2.91      3.36 o
  -5   3  23        3.38        2.47      2.33 o
  -4   3  23        8.60       10.41      2.51 o
  -3   3  23        5.57        4.39      1.67 o
  -2   3  23       33.30       39.66      2.93 o
  -1   3  23        8.36        8.73      1.62 o
   0   3  23        3.29        6.18      1.79 o
   1   3  23       18.93       19.21      4.58 o
   2   3  23        8.66        6.65      3.07 o
   3   3  23       13.46       10.65      3.44 o
   4   3  23        5.78        3.58      4.16 o
  -4   4  23        6.58        2.80      2.09 o
  -3   4  23        5.47        6.21      2.19 o
  -2   4  23        1.31        0.67      1.83 o
  -1   4  23        0.80       -1.11      1.53 o
   0   4  23        0.00       -1.17      3.25 o
   1   4  23        6.95       11.95      3.91 o
   2   4  23       15.77       22.85      3.74 o
   3   4  23        0.75        0.94      3.73 o
  -3   5  23        0.55       -0.58      1.72 o
  -2   5  23        0.84       -0.95      2.04 o
  -1   5  23        2.75        4.21      2.11 o
   0   5  23       38.03       43.38      6.99 o
   1   5  23        0.00       -0.12      3.78 o
   2   5  23        1.37       -1.87      3.64 o
  -1   6  23        3.49        7.27      5.13 o
   0   6  23        1.55        0.42      4.90 o
  -5   0  24        3.96       -3.53      3.53 o
  -4   0  24        0.17       -2.47      2.81 o
  -3   0  24       15.37       17.39      3.55 o
  -2   0  24       17.39       22.13      2.41 o
  -1   0  24       63.47       64.01      7.16 o
   0   0  24        3.40        0.69      2.04 o
   1   0  24        5.74        3.33      2.22 o
   2   0  24       76.72       75.38      6.07 o
   3   0  24        0.05       -3.65      3.65 o
   4   0  24        0.37       -4.11      4.11 o
   5   0  24        9.11        8.27      5.01 o
  -5   1  24        0.31        1.66      3.38 o
  -4   1  24       10.00       11.69      2.87 o
  -3   1  24       84.73       79.12      3.27 o
  -2   1  24        7.73        5.88      1.51 o
  -1   1  24       46.58       54.27      3.06 o
   0   1  24       31.86       32.84      2.52 o
   1   1  24       53.34       55.35      2.91 o
   2   1  24       10.40       10.11      2.82 o
   3   1  24        4.89        1.42      2.64 o
   4   1  24        0.00        0.88      3.36 o
   5   1  24        3.19        7.42      3.94 o
  -5   2  24        0.15       -1.60      3.09 o
  -4   2  24        3.50       -0.20      1.70 o
  -3   2  24       15.94       20.63      2.06 o
  -2   2  24       27.85       25.48      2.34 o
  -1   2  24        0.01        1.16      1.81 o
   0   2  24      108.19      100.60      4.53 o
   1   2  24       53.64       50.81      7.62 o
   2   2  24        8.23        6.81      3.07 o
   3   2  24        8.30        6.17      3.34 o
   4   2  24        3.32        1.12      3.49 o
  -5   3  24        6.13        4.48      2.47 o
  -4   3  24        2.63        0.78      2.08 o
  -3   3  24       60.71       59.16      3.18 o
  -2   3  24        9.37        9.79      2.12 o
  -1   3  24       40.17       44.94      2.88 o
   0   3  24        2.46        2.20      2.15 o
   1   3  24       28.88       29.02      6.87 o
   2   3  24        4.42        3.52      4.63 o
   3   3  24        0.15        1.88      3.08 o
   4   3  24        2.69        3.48      4.44 o
  -4   4  24        2.37        2.29      2.40 o
  -3   4  24        2.12        1.86      1.91 o
  -2   4  24       10.55       12.60      2.54 o
  -1   4  24       23.53       23.55      2.87 o
   0   4  24        1.72        3.68      6.27 o
   1   4  24        0.08        1.79      3.76 o
   2   4  24       12.32       15.07      3.68 o
   3   4  24        7.32        1.59      4.07 o
  -3   5  24        0.01        0.31      1.87 o
  -2   5  24        4.66        4.81      2.47 o
  -1   5  24        1.93       -1.25      3.40 o
   0   5  24        9.51       13.85      5.61 o
   1   5  24       19.79       27.69      4.85 o
   2   5  24        0.13        1.56      3.77 o
  -5   1  25        0.25       -0.72      2.60 o
  -4   1  25        5.69        6.65      3.08 o
  -3   1  25       39.86       37.60      2.85 o
  -2   1  25        1.40        0.07      1.51 o
  -1   1  25        6.00        2.26      2.14 o
   0   1  25       19.68       25.98      2.45 o
   1   1  25       39.00       46.21      4.19 o
   2   1  25        0.42       -2.29      2.54 o
   3   1  25        1.40        0.11      2.76 o
   4   1  25        2.50        3.45      3.59 o
  -5   2  25        1.39        0.05      3.35 o
  -4   2  25        0.62        1.74      1.84 o
  -3   2  25        2.54        2.50      2.38 o
  -2   2  25        1.29       -1.46      2.71 o
  -1   2  25        0.83       -1.67      2.59 o
   0   2  25        3.06        7.06      3.14 o
   1   2  25       23.57       27.44      4.66 o
   2   2  25        0.67       -1.05      2.96 o
   3   2  25        4.74        0.46      3.23 o
   4   2  25        3.82        5.61      3.68 o
  -4   3  25        0.81       -0.10      2.99 o
  -3   3  25       37.26       37.86      3.31 o
  -2   3  25        1.83        0.43      1.83 o
  -1   3  25       76.80       93.39      4.61 o
   0   3  25        5.49        3.05      3.61 o
   1   3  25        1.34        4.95      3.73 o
   2   3  25       13.85       10.42      3.56 o
   3   3  25        4.30        5.94      3.47 o
   4   3  25        0.22        4.64      4.64 o
  -4   4  25       11.27        4.62      2.48 o
  -3   4  25        6.92        6.74      2.29 o
  -2   4  25        0.43        0.41      1.99 o
  -1   4  25        3.04       -0.14      4.29 o
   0   4  25        2.11       -3.47      3.47 o
   1   4  25       13.73       21.06      7.38 o
   2   4  25        1.37        5.04      3.68 o
   3   4  25        0.18       -1.51      4.09 o
  -2   5  25        2.21        2.01      2.38 o
  -1   5  25       11.13       11.98      4.25 o
   0   5  25        2.71        5.91      4.06 o
   1   5  25        1.79        7.39      4.25 o
  -5   0  26       14.74        9.43      5.07 o
  -4   0  26        0.60       -2.48      3.05 o
  -3   0  26        0.05        0.50      2.84 o
  -2   0  26       29.25       38.89      7.06 o
  -1   0  26       34.11       28.67      6.53 o
   0   0  26        2.99       -1.09      4.69 o
   1   0  26       12.66       19.86      7.11 o
   2   0  26       76.66       83.51     11.30 o
   3   0  26        0.04        1.03      4.21 o
   4   0  26        0.05        0.94      4.96 o
  -5   1  26        9.92        7.75      3.07 o
  -4   1  26       16.69       17.41      3.16 o
  -3   1  26        3.18        2.93      2.42 o
  -2   1  26        8.84        4.96      2.30 o
  -1   1  26        0.58       -3.41      3.41 o
   0   1  26      143.69      141.64      8.32 o
   1   1  26        4.82        6.98      3.25 o
   2   1  26        3.98        3.84      2.86 o
   3   1  26        0.00       -1.18      3.30 o
   4   1  26        8.81       10.60      4.05 o
  -5   2  26        0.02       -3.12      3.12 o
  -4   2  26        0.76       -1.10      2.59 o
  -3   2  26        2.25        0.56      1.64 o
  -2   2  26        0.02        0.68      1.85 o
  -1   2  26        5.55        2.67      5.25 o
   0   2  26       11.54       16.92      4.24 o
   1   2  26        9.94       13.75      4.29 o
   2   2  26        9.93       11.54      3.61 o
   3   2  26        0.49       -3.09      3.20 o
   4   2  26        0.00        2.38      3.69 o
  -4   3  26        6.37        3.73      2.33 o
  -3   3  26        4.92        9.04      2.43 o
  -2   3  26       34.07       33.36      3.82 o
  -1   3  26        0.05        3.19      2.47 o
   0   3  26       19.87       16.28      4.25 o
   1   3  26        4.72        6.24      4.11 o
   2   3  26        0.30        0.13      3.28 o
   3   3  26        0.12        2.10      4.50 o
  -3   4  26       13.62       17.15      2.78 o
  -2   4  26        0.55        0.19      2.06 o
  -1   4  26       12.20       19.78      4.64 o
   0   4  26        2.13       -0.73      3.73 o
   1   4  26        1.04        5.76      4.13 o
   2   4  26        7.81        5.99     10.50 o
  -2   5  26        1.79        1.44      2.47 o
  -1   5  26        0.00       -3.65      3.65 o
   0   5  26       20.52       27.23      5.05 o
   1   5  26        0.54       -3.74      3.74 o
  -5   1  27        0.21        0.34      2.70 o
  -4   1  27        6.59        9.45      2.85 o
  -3   1  27        1.50       -0.70      2.24 o
  -2   1  27        0.02       -2.25      5.20 o
  -1   1  27       10.55        7.12      4.08 o
   0   1  27       40.19       54.88      7.78 o
   1   1  27        0.58        0.78      3.14 o
   2   1  27       13.02       12.13      3.23 o
   3   1  27        0.17        2.47      4.49 o
   4   1  27        0.72        1.23      3.96 o
  -4   2  27        1.23        1.28      3.28 o
  -3   2  27        0.11        1.83      1.85 o
  -2   2  27        5.62        7.84      3.29 o
  -1   2  27        6.48        2.81      5.65 o
   0   2  27        8.94       10.47      4.17 o
   1   2  27        2.41        3.58      3.99 o
   2   2  27        0.02       -2.38      3.27 o
   3   2  27        9.05        7.98      3.91 o
  -4   3  27        2.03        1.51      2.24 o
  -3   3  27        0.71        0.77      2.11 o
  -2   3  27       49.08       47.57      4.44 o
  -1   3  27        4.00        4.69      4.19 o
   0   3  27        2.89        0.74      3.73 o
   1   3  27        0.59       -1.44      3.77 o
   2   3  27        5.52        9.23      3.81 o
   3   3  27        2.27        3.65      3.71 o
  -3   4  27        0.16       -1.00      1.96 o
  -2   4  27        2.56        3.76      3.59 o
  -1   4  27       15.21       14.20      4.47 o
   0   4  27        4.35        8.95      4.27 o
   1   4  27       14.35       17.29      5.15 o
   2   4  27        0.61       -0.85      4.18 o
  -4   0  28        1.21       -0.81      3.74 o
  -3   0  28        3.33       -0.16      3.23 o
  -2   0  28      134.71      139.33     10.97 o
  -1   0  28       34.49       48.93      8.18 o
   0   0  28       16.40       14.71      6.39 o
   1   0  28       31.36       32.20      6.08 o
   2   0  28        3.21        3.79      4.54 o
   3   0  28        7.40        6.85      4.84 o
  -4   1  28        0.06       -1.30      3.92 o
  -3   1  28        0.01       -0.57      2.33 o
  -2   1  28        5.48        5.79      5.65 o
  -1   1  28       32.82       27.76      7.25 o
   0   1  28        0.37       -0.22      5.12 o
   1   1  28       11.68       11.84      4.73 o
   2   1  28        7.74        7.80      3.83 o
   3   1  28        9.63       12.22      4.18 o
  -4   2  28        3.88        4.61      3.63 o
  -3   2  28       10.65       13.39      2.64 o
  -2   2  28        5.15        5.52      2.55 o
  -1   2  28        1.63       -5.07      5.25 o
   0   2  28        4.39        4.60      4.06 o
   1   2  28        0.12        0.75      3.99 o
   2   2  28        6.01        5.02      3.68 o
   3   2  28        2.25        3.71      3.84 o
  -3   3  28        4.59        2.76      2.23 o
  -2   3  28        0.65        3.18      2.74 o
  -1   3  28        2.48        2.97      4.18 o
   0   3  28        4.37        5.45      4.58 o
   1   3  28        0.38        2.46      4.30 o
   2   3  28        2.40        1.94      3.76 o
  -2   4  28       11.02        7.41      3.18 o
  -1   4  28        0.75       -1.60      4.15 o
   0   4  28        0.00        8.76      4.50 o
   1   4  28        5.96        2.50      4.47 o
  -4   1  29        0.13       -0.94      2.71 o
  -3   1  29        0.63       -1.48      2.29 o
  -2   1  29        0.06       -5.30      5.30 o
  -1   1  29        8.15       15.10      6.51 o
   0   1  29        0.51       -1.07      5.18 o
   1   1  29       18.09       18.18      4.28 o
   2   1  29        2.53        6.07      3.92 o
   3   1  29        0.72        4.18      3.99 o
  -4   2  29        1.27        2.57      3.60 o
  -3   2  29        0.03       -0.20      3.19 o
  -2   2  29        0.01       -2.65      5.79 o
  -1   2  29        2.40        3.79      5.88 o
   0   2  29        0.06        0.24      4.10 o
   1   2  29        3.75        2.73      4.76 o
   2   2  29        0.54       -1.56      3.57 o
   3   2  29        1.91        1.72      4.06 o
  -3   3  29        0.14        1.33      2.21 o
  -2   3  29        1.93        7.43      3.01 o
  -1   3  29        0.02        0.17      4.20 o
   0   3  29        0.92       -2.31      4.05 o
   1   3  29        7.68       11.52      4.90 o
   2   3  29        3.38        2.77      3.88 o
  -1   4  29        1.45        1.39      4.33 o
   0   4  29       26.61       42.94      6.19 o
  -4   0  30        5.15        0.33      4.00 o
  -3   0  30       24.43       18.77      5.25 o
  -2   0  30       17.55       17.80      7.32 o
  -1   0  30        5.32        0.67      5.76 o
   0   0  30        4.73       -0.26      6.02 o
   1   0  30       70.35       87.97      7.63 o
   2   0  30       19.60       12.74      6.24 o
   3   0  30        0.12       -4.95      7.02 o
  -3   1  30        0.05       -0.80      2.32 o
  -2   1  30        0.94        3.32      6.23 o
  -1   1  30        1.81       -5.72      5.79 o
   0   1  30        1.87        2.14      4.39 o
   1   1  30        4.20        2.82      3.84 o
   2   1  30        5.46        5.68      4.16 o
   3   1  30        4.10        5.58      4.30 o
  -3   2  30        1.03        0.13      3.42 o
  -2   2  30        4.84        0.05      5.99 o
  -1   2  30        0.72       -4.28      5.76 o
   0   2  30        2.30       -0.79      5.89 o
   1   2  30        6.47        5.22      4.65 o
   2   2  30        2.94        4.12      3.96 o
  -2   3  30        4.99       10.20      6.69 o
  -1   3  30        0.15        5.00      4.50 o
   0   3  30        0.57        3.14      4.55 o
   1   3  30        1.54        2.53      4.58 o
  -3   1  31        3.63        3.13      3.58 o
  -2   1  31        1.64        1.77      6.39 o
  -1   1  31        1.34        4.07      6.71 o
   0   1  31        2.53        4.21      4.79 o
   1   1  31        3.70        6.25      4.16 o
   2   1  31        1.11        2.48      4.10 o
  -3   2  31        0.07        1.32      3.81 o
  -2   2  31        4.07        0.00      6.41 o
  -1   2  31        3.30        6.16      6.41 o
   0   2  31        0.89        3.04      4.51 o
   1   2  31        0.10       -3.53      3.81 o
   2   2  31        0.30        1.27      4.04 o
  -1   3  31        0.38        5.98      4.76 o
   0   3  31        0.93        0.34      4.42 o
  -3   0  32        0.45       -3.00      3.65 o
   1   0  32        8.76        7.04      8.02 o
   2   0  32        6.37       10.80      8.71 o
  -2   1  32        2.68        3.39      7.02 o
  -1   1  32       18.34       27.76      7.99 o
   0   1  32        1.16       -1.30      4.82 o
   1   1  32        3.19        1.67      4.16 o
  -2   2  32        0.02        0.65      6.71 o
  -1   2  32        3.40        8.50      6.74 o
   0   2  32        0.46        0.28      4.73 o
   1   2  32        2.81       -1.50      4.12 o
  -1   1  33        6.08        3.69      7.04 o
   0   1  33        2.97        6.59      5.32 o
 
